# Supplementary material for: First evidence of convergent lifestyle signal in reptile skull roof microanatomy
Source: BMC Biol. 2020 Nov 30;18:185. doi: 10.1186/s12915-020-00908-y (PMC7702674; doi:10.1186/s12915-020-00908-y)
Supplement: Supplementary file 2 — Additional file 2. A spreadsheet with all per slice measurements and cross-section positions. [file 12915_2020_908_MOESM2_ESM.ods]

## Sheet: complete_raw_data
GENERAL DATA													|	BONEJ MEASUREMENTS									|	PROFILE LINE CALCULATION									|	LINEAR MEASUREMENTS VG-STUDIO								|	PER SPECIMEN RESULTS
	species	specimen	subfamily	family	ohne_rang	superfamily	foss	serp	status		no	mp	|	area	bx	by	slice_b	slice_h	comp	d_abs	sd	max	|	cut	bone_length	x_abs	x_rel	pl_x_abs	pl_x_rel	corr_pl_x_abs	corr_pl_x_rel	x_max_half	|	size	L	B	H	meas_dist	lim_ant	lim_post	exec_cut	|	pl_comp	mean_comp	pl_d_abs	d_rel	pl_d_rel	elongation	rfp
1	Anolis_sagrei	ZMB_537		Dactyloidae		Iguania	1	0	extant	|	0	start	|										|					0	0	0	0	8.33	|	8.07694249081916				0				|	75.5	77.5475	0.384		4.75427428679209	1.88561451530843	1.2202166064982
1	Anolis_sagrei	ZMB_537		Dactyloidae		Iguania	1	0	extant	|	1	pm1	|	0.182	0.382	0.273	0.537	0.51	75.5	0.384	0.045	0.404	|	1.46333333333333	4.39	1.57	0.094237695078031	1.57	0.094237695078031	1.57	0.094237695078031	8.33	|	8.07694249081916	15.23	8.9	7.33	1.57	7.91	3.52	6.44666666666667	|	75.5	77.5475	0.384	4.75427428679209	4.75427428679209	1.88561451530843	1.2202166064982
1	Anolis_sagrei	ZMB_537		Dactyloidae		Iguania	1	0	extant	|	2	pm2	|	0.101	0.273	0.191	0.555	0.346	77.467	0.199	0.045	0.239	|	2.92666666666667	4.39	3.03333333333333	0.182072829131653	3.03333333333333	0.182072829131653	3.03333333333333	0.182072829131653	8.33	|	8.07694249081916	15.23	8.9	7.33	1.46333333333333	7.91	3.52	4.98333333333333	|	77.467	77.5475	0.199	2.46380360174903	2.46380360174903	1.88561451530843	1.2202166064982
1	Anolis_sagrei	ZMB_537		Dactyloidae		Iguania	1	0	extant	|	3	n1	|	0.301	0.127	0.3	2.794	0.564	95.977	0.126	0.055	0.22	|	1.16	3.48	3.58333333333333	0.215086034413765	3.58333333333333	0.215086034413765	3.58333333333333	0.215086034413765	8.33	|	8.07694249081916	15.23	8.9	7.33	0.55	6.43	2.95	5.27	|	95.977	77.5475	0.126	1.55999625035365	1.55999625035365	1.88561451530843	1.2202166064982
1	Anolis_sagrei	ZMB_537		Dactyloidae		Iguania	1	0	extant	|	4	n2	|	0.208	0.273	0.382	2.575	0.309	99.921	0.097	0.025	0.127	|	2.32	3.48	4.74333333333333	0.284713885554222	4.74333333333333	0.284713885554222	4.74333333333333	0.284713885554222	8.33	|	8.07694249081916	15.23	8.9	7.33	1.16	6.43	2.95	4.11	|	99.921	77.5475	0.097	1.20094949431988	1.20094949431988	1.88561451530843	1.2202166064982
1	Anolis_sagrei	ZMB_537		Dactyloidae		Iguania	1	0	extant	|	5	f1	|	0.879	0.464	0.637	2.166	0.819	53.895	0.443	0.096	0.521	|	2.25333333333333	6.76	6.93333333333333	0.416166466586635	6.93333333333333	0.416166466586635	6.93333333333333	0.416166466586635	8.33	|	8.07694249081916	15.23	8.9	7.33	2.19	4.75	-2.01	2.49666666666667	|	53.895	77.5475	0.443	5.4847487214815	5.4847487214815	1.88561451530843	1.2202166064982
1	Anolis_sagrei	ZMB_537		Dactyloidae		Iguania	1	0	extant	|	6	f2	|	0.817	0.437	0.564	2.12	0.692	69.637	0.528	0.186	0.655	|	4.50666666666667	6.76	9.18666666666667	0.551420568227291	9.18666666666667	0.551420568227291	9.18666666666667	0.551420568227291	8.33	|	8.07694249081916	15.23	8.9	7.33	2.25333333333333	4.75	-2.01	0.243333333333333	|	69.637	77.5475	0.528	6.53712714433913	6.53712714433913	1.88561451530843	1.2202166064982
1	Anolis_sagrei	ZMB_537		Dactyloidae		Iguania	1	0	extant	|	7	p1	|	0.771	0.501	0.355	3.604	1.702	79.066	0.204	0.09	0.339	|	1.84666666666667	5.54	12.9666666666667	0.778311324529812	12.9666666666667	0.778311324529812	12.9666666666667	0.778311324529812	8.33	|	8.07694249081916	15.23	8.9	7.33	3.78	0.73	-4.81	-1.11666666666667	|	79.066	77.5475	0.204	2.5257082148583	2.5257082148583	1.88561451530843	1.2202166064982
1	Anolis_sagrei	ZMB_537		Dactyloidae		Iguania	1	0	extant	|	8	p2	|	1.309	0.546	0.473	4.468	2.038	68.917	0.358	0.194	0.576	|	3.69333333333333	5.54	14.8133333333333	0.889155662264906	14.8133333333333	0.889155662264906	14.8133333333333	0.889155662264906	8.33	|	8.07694249081916	15.23	8.9	7.33	1.84666666666667	0.73	-4.81	-2.96333333333333	|	68.917	77.5475	0.358	4.43237029862388	4.43237029862388	1.88561451530843	1.2202166064982
1	Anolis_sagrei	ZMB_537		Dactyloidae		Iguania	1	0	extant	|	9	end	|										|					16.66	1	16.66	1	8.33	|	8.07694249081916				1.84666666666667				|	68.917	77.5475	0.358		4.43237029862388	1.88561451530843	1.2202166064982
2	Corytophanes_cristatus	ZMB_80461		Corytophanidae		Iguania	0	0	extant	|	0	start	|										|					0	0	0	0	15.4033333333333	|	18.4630712504718				0				|	37.996	64.853625	0.685		3.71010863093806	1.44071371653945	1.04967948717949
2	Corytophanes_cristatus	ZMB_80461		Corytophanidae		Iguania	0	0	extant	|	1	pm1	|	1.208	0.445	0.222	2.445	0.838	37.996	0.685	0.203	0.841	|	2.5	7.5	2.57	0.083423501406622	2.57	0.083423501406622	2.57	0.083423501406622	15.4033333333333	|	18.4630712504718	26.6	17.26	19.75	2.57	13.35	5.85	10.85	|	37.996	64.853625	0.685	3.71010863093806	3.71010863093806	1.44071371653945	1.04967948717949
2	Corytophanes_cristatus	ZMB_80461		Corytophanidae		Iguania	0	0	extant	|	2	pm2	|	0.406	0.274	0.239	2.257	0.547	74.154	0.326	0.155	0.46	|	5	7.5	5.07	0.164574767366371	5.07	0.164574767366371	5.07	0.164574767366371	15.4033333333333	|	18.4630712504718	26.6	17.26	19.75	2.5	13.35	5.85	8.35	|	74.154	64.853625	0.326	1.76568673530775	1.76568673530775	1.44071371653945	1.04967948717949
2	Corytophanes_cristatus	ZMB_80461		Corytophanidae		Iguania	0	0	extant	|	3	n1	|	1.092	0.376	0.838	6.327	0.752	90.629	0.21	0.079	0.337	|	1.88	5.64	5.81	0.188595542090457	5.81	0.188595542090457	5.81	0.188595542090457	15.4033333333333	|	18.4630712504718	26.6	17.26	19.75	0.74	11.97	6.33	10.09	|	90.629	64.853625	0.21	1.13740556568904	1.13740556568904	1.44071371653945	1.04967948717949
2	Corytophanes_cristatus	ZMB_80461		Corytophanidae		Iguania	0	0	extant	|	4	n2	|	0.837	0.616	0.376	4.805	0.598	79.749	0.252	0.123	0.423	|	3.76	5.64	7.69	0.249621294092188	7.69	0.249621294092188	7.69	0.249621294092188	15.4033333333333	|	18.4630712504718	26.6	17.26	19.75	1.88	11.97	6.33	8.21	|	79.749	64.853625	0.252	1.36488667882685	1.36488667882685	1.44071371653945	1.04967948717949
2	Corytophanes_cristatus	ZMB_80461		Corytophanidae		Iguania	0	0	extant	|	5	f1	|	1.527	1.214	0.684	3.95	1.197	72.309	0.503	0.193	0.661	|	4.36666666666667	13.1	11.98	0.388876866479117	11.98	0.388876866479117	11.98	0.388876866479117	15.4033333333333	|	18.4630712504718	26.6	17.26	19.75	4.29	10.46	-2.64	6.09333333333333	|	72.309	64.853625	0.503	2.72435714067423	2.72435714067423	1.44071371653945	1.04967948717949
2	Corytophanes_cristatus	ZMB_80461		Corytophanidae		Iguania	0	0	extant	|	6	f2	|	3.497	0.598	0.975	4.805	1.607	47.107	0.92	0.266	1.086	|	8.73333333333333	13.1	16.3466666666667	0.530621077688812	16.3466666666667	0.530621077688812	16.3466666666667	0.530621077688812	15.4033333333333	|	18.4630712504718	26.6	17.26	19.75	4.36666666666667	10.46	-2.64	1.72666666666667	|	47.107	64.853625	0.92	4.98291962111389	4.98291962111389	1.44071371653945	1.04967948717949
2	Corytophanes_cristatus	ZMB_80461		Corytophanidae		Iguania	0	0	extant	|	7	p1	|	6.059	0.821	0.735	10.243	4.805	59.193	0.602	0.298	0.969	|	4.16	12.48	22.4866666666667	0.729928586885955	22.4866666666667	0.729928586885955	22.4866666666667	0.729928586885955	15.4033333333333	|	18.4630712504718	26.6	17.26	19.75	6.14	5.42	-7.06	1.26	|	59.193	64.853625	0.602	3.26056262164192	3.26056262164192	1.44071371653945	1.04967948717949
2	Corytophanes_cristatus	ZMB_80461		Corytophanidae		Iguania	0	0	extant	|	8	p2	|	8.97	1.163	0.256	5.763	8.465	57.692	0.789	0.39	1.203	|	8.32	12.48	26.6466666666667	0.864964293442978	26.6466666666667	0.864964293442978	26.6466666666667	0.864964293442978	15.4033333333333	|	18.4630712504718	26.6	17.26	19.75	4.16	5.42	-7.06	-2.9	|	57.692	64.853625	0.789	4.27339519680311	4.27339519680311	1.44071371653945	1.04967948717949
2	Corytophanes_cristatus	ZMB_80461		Corytophanidae		Iguania	0	0	extant	|	9	end	|										|					30.8066666666667	1	30.8066666666667	1	15.4033333333333	|	18.4630712504718				4.16				|	57.692	64.853625	0.789		4.27339519680311	1.44071371653945	1.04967948717949
3	Phrynosoma_orbiculare	ZMB_37142		Phrynosomatidae		Iguania	1	0	extant	|	0	start	|										|					0	0	0	0	12.4683333333333	|	20.0174673722726				0				|	45.702	55.8275	0.586		2.92744326293596	0.90570898220186	0.977419354838709
3	Phrynosoma_orbiculare	ZMB_37142		Phrynosomatidae		Iguania	1	0	extant	|	1	pm1	|	0.497	0.154	0.098	1.022	0.686	45.702	0.586	0.046	0.604	|	1.25	3.75	1.27	0.050929020184467	1.27	0.050929020184467	1.27	0.050929020184467	12.4683333333333	|	20.0174673722726	18.13	23.71	16.9	1.27	9.04	5.29	7.79	|	45.702	55.8275	0.586	2.92744326293596	2.92744326293596	0.90570898220186	0.977419354838709
3	Phrynosoma_orbiculare	ZMB_37142		Phrynosomatidae		Iguania	1	0	extant	|	2	pm2	|	0.166	1.064	0.588	0.868	0.434	87.515	0.175	0.059	0.239	|	2.5	3.75	2.52	0.101056008555006	2.52	0.101056008555006	2.52	0.101056008555006	12.4683333333333	|	20.0174673722726	18.13	23.71	16.9	1.25	9.04	5.29	6.54	|	87.515	55.8275	0.175	0.874236469306815	0.874236469306815	0.90570898220186	0.977419354838709
3	Phrynosoma_orbiculare	ZMB_37142		Phrynosomatidae		Iguania	1	0	extant	|	3	n1	|	0.627	0.938	0.574	3.234	0.364	79.806	0.217	0.038	0.258	|	1.50666666666667	4.52	4.22	0.169228712738939	4.22	0.169228712738939	4.22	0.169228712738939	12.4683333333333	|	20.0174673722726	18.13	23.71	16.9	1.7	9.45	4.93	7.94333333333333	|	79.806	55.8275	0.217	1.08405322194045	1.08405322194045	0.90570898220186	0.977419354838709
3	Phrynosoma_orbiculare	ZMB_37142		Phrynosomatidae		Iguania	1	0	extant	|	4	n2	|	0.593	0.504	1.036	4.354	0.434	59.444	0.266	0.089	0.354	|	3.01333333333333	4.52	5.72666666666667	0.229648442721561	5.72666666666667	0.229648442721561	5.72666666666667	0.229648442721561	12.4683333333333	|	20.0174673722726	18.13	23.71	16.9	1.50666666666667	9.45	4.93	6.43666666666667	|	59.444	55.8275	0.266	1.32883943334636	1.32883943334636	0.90570898220186	0.977419354838709
3	Phrynosoma_orbiculare	ZMB_37142		Phrynosomatidae		Iguania	1	0	extant	|	5	f1	|	1.582	0.462	0.56	2.184	1.288	45.658	0.616	0.097	0.689	|	3.03	9.09	9.35666666666667	0.375217216949606	9.35666666666667	0.375217216949606	9.35666666666667	0.375217216949606	12.4683333333333	|	20.0174673722726	18.13	23.71	16.9	3.63	7.38	-1.71	4.35	|	45.658	55.8275	0.616	3.07731237195999	3.07731237195999	0.90570898220186	0.977419354838709
3	Phrynosoma_orbiculare	ZMB_37142		Phrynosomatidae		Iguania	1	0	extant	|	6	f2	|	2.96	0.658	1.064	3.304	1.414	42.378	0.921	0.13	1.012	|	6.06	9.09	12.3866666666667	0.496725036759791	12.3866666666667	0.496725036759791	12.3866666666667	0.496725036759791	12.4683333333333	|	20.0174673722726	18.13	23.71	16.9	3.03	7.38	-1.71	1.32	|	42.378	55.8275	0.921	4.60098164703758	4.60098164703758	0.90570898220186	0.977419354838709
3	Phrynosoma_orbiculare	ZMB_37142		Phrynosomatidae		Iguania	1	0	extant	|	7	p1	|	19.023	0.812	1.022	8.246	4.2	41.717	2.024	0.388	2.204	|	3.1	9.3	18.7366666666667	0.751370137682128	18.7366666666667	0.751370137682128	18.7366666666667	0.751370137682128	12.4683333333333	|	20.0174673722726	18.13	23.71	16.9	6.35	3.21	-6.09	0.11	|	41.717	55.8275	2.024	10.1111692221542	10.1111692221542	0.90570898220186	0.977419354838709
3	Phrynosoma_orbiculare	ZMB_37142		Phrynosomatidae		Iguania	1	0	extant	|	8	p2	|	19.146	0.756	1.008	11.046	5.586	44.4	1.705	0.452	2.104	|	6.2	9.3	21.8366666666667	0.875685068841064	21.8366666666667	0.875685068841064	21.8366666666667	0.875685068841064	12.4683333333333	|	20.0174673722726	18.13	23.71	16.9	3.1	3.21	-6.09	-2.99	|	44.4	55.8275	1.705	8.51756102953211	8.51756102953211	0.90570898220186	0.977419354838709
3	Phrynosoma_orbiculare	ZMB_37142		Phrynosomatidae		Iguania	1	0	extant	|	9	end	|										|					24.9366666666667	1	24.9366666666667	1	12.4683333333333	|	20.0174673722726				3.1				|	44.4	55.8275	1.705		8.51756102953211	0.90570898220186	0.977419354838709
4	Leiocephalus_carinatus	ZMB_78161		Leiocephalidae		Iguania	1	0	extant	|	0	start	|										|					0	0	0	0	10.6033333333333	|	12.5334671978667				0				|	68.833	81.214375	0.35		2.79252336543852	1.49280320478157	1.05972222222222
4	Leiocephalus_carinatus	ZMB_78161		Leiocephalidae		Iguania	1	0	extant	|	1	pm1	|	0.277	0.516	0.413	1.071	0.4	68.833	0.35	0.079	0.387	|	1.28	3.84	1.33	0.062716127004087	1.33	0.062716127004087	1.33	0.062716127004087	10.6033333333333	|	12.5334671978667	18.71	13.29	11.82	1.33	8.06	4.22	6.78	|	68.833	81.214375	0.35	2.79252336543852	2.79252336543852	1.49280320478157	1.05972222222222
4	Leiocephalus_carinatus	ZMB_78161		Leiocephalidae		Iguania	1	0	extant	|	2	pm2	|	0.091	0.968	0.284	0.348	0.322	76.654	0.296	0.016	0.301	|	2.56	3.84	2.61	0.123074504872682	2.61	0.123074504872682	2.61	0.123074504872682	10.6033333333333	|	12.5334671978667	18.71	13.29	11.82	1.28	8.06	4.22	5.5	|	76.654	81.214375	0.296	2.36167690334229	2.36167690334229	1.49280320478157	1.05972222222222
4	Leiocephalus_carinatus	ZMB_78161		Leiocephalidae		Iguania	1	0	extant	|	3	n1	|	0.546	0.606	0.955	4.502	0.877	96.588	0.132	0.048	0.213	|	2.04333333333333	6.13	3.99	0.18814838101226	3.99	0.18814838101226	3.99	0.18814838101226	10.6033333333333	|	12.5334671978667	18.71	13.29	11.82	1.38	10.46	4.33	8.41666666666667	|	96.588	81.214375	0.132	1.05318024067967	1.05318024067967	1.49280320478157	1.05972222222222
4	Leiocephalus_carinatus	ZMB_78161		Leiocephalidae		Iguania	1	0	extant	|	4	n2	|	0.481	0.529	0.8	4.399	0.361	87.517	0.135	0.045	0.208	|	4.08666666666667	6.13	6.03333333333333	0.284501729016033	6.03333333333333	0.284501729016033	6.03333333333333	0.284501729016033	10.6033333333333	|	12.5334671978667	18.71	13.29	11.82	2.04333333333333	10.46	4.33	6.37333333333333	|	87.517	81.214375	0.135	1.07711615524057	1.07711615524057	1.49280320478157	1.05972222222222
4	Leiocephalus_carinatus	ZMB_78161		Leiocephalidae		Iguania	1	0	extant	|	5	f1	|	0.973	0.645	0.761	2.399	0.864	64.644	0.423	0.115	0.519	|	2.54333333333333	7.63	9.09333333333333	0.428795976108142	9.09333333333333	0.428795976108142	9.09333333333333	0.428795976108142	10.6033333333333	|	12.5334671978667	18.71	13.29	11.82	3.06	6.9	-0.73	4.35666666666667	|	64.644	81.214375	0.423	3.37496395308713	3.37496395308713	1.49280320478157	1.05972222222222
4	Leiocephalus_carinatus	ZMB_78161		Leiocephalidae		Iguania	1	0	extant	|	6	f2	|	1.064	0.748	1.213	2.877	0.58	73.131	0.451	0.118	0.547	|	5.08666666666667	7.63	11.6366666666667	0.548726815466834	11.6366666666667	0.548726815466834	11.6366666666667	0.548726815466834	10.6033333333333	|	12.5334671978667	18.71	13.29	11.82	2.54333333333333	6.9	-0.73	1.81333333333333	|	73.131	81.214375	0.451	3.59836582232221	3.59836582232221	1.49280320478157	1.05972222222222
4	Leiocephalus_carinatus	ZMB_78161		Leiocephalidae		Iguania	1	0	extant	|	7	p1	|	1.02	0.89	0.942	6.179	1.767	95.563	0.177	0.072	0.311	|	2.4	7.2	16.4066666666667	0.77365608299277	16.4066666666667	0.77365608299277	16.4066666666667	0.77365608299277	10.6033333333333	|	12.5334671978667	18.71	13.29	11.82	4.77	3.17	-4.03	0.77	|	95.563	81.214375	0.177	1.4122189590932	1.4122189590932	1.49280320478157	1.05972222222222
4	Leiocephalus_carinatus	ZMB_78161		Leiocephalidae		Iguania	1	0	extant	|	8	p2	|	0.85	1.032	0.426	6.618	1.406	86.785	0.336	0.118	0.451	|	4.8	7.2	18.8066666666667	0.886828041496385	18.8066666666667	0.886828041496385	18.8066666666667	0.886828041496385	10.6033333333333	|	12.5334671978667	18.71	13.29	11.82	2.4	3.17	-4.03	-1.63	|	86.785	81.214375	0.336	2.68082243082098	2.68082243082098	1.49280320478157	1.05972222222222
4	Leiocephalus_carinatus	ZMB_78161		Leiocephalidae		Iguania	1	0	extant	|	9	end	|										|					21.2066666666667	1	21.2066666666667	1	10.6033333333333	|	12.5334671978667				2.4				|	86.785	81.214375	0.336		2.68082243082098	1.49280320478157	1.05972222222222
5	Uranoscodon_superciliosus	ZMB_30932		Tropiduridae		Iguania	0	0	extant	|	0	start	|										|					0	0	0	0	16.82	|	19.4158131428998				0				|	57.507	78.842625	0.703		3.62076002084456	1.40967570086082	0.981623277182236
5	Uranoscodon_superciliosus	ZMB_30932		Tropiduridae		Iguania	0	0	extant	|	1	pm1	|	1.356	0.796	0.5	2.146	0.814	57.507	0.703	0.06	0.744	|	1.94	5.82	2.02	0.060047562425684	2.02	0.060047562425684	2.02	0.060047562425684	16.82	|	19.4158131428998	27.37	20.51	18.38	2.02	12.05	6.23	10.11	|	57.507	78.842625	0.703	3.62076002084456	3.62076002084456	1.40967570086082	0.981623277182236
5	Uranoscodon_superciliosus	ZMB_30932		Tropiduridae		Iguania	0	0	extant	|	2	pm2	|	0.625	0.388	0.629	2.128	0.814	89.869	0.39	0.167	0.55	|	3.88	5.82	3.96	0.117717003567182	3.96	0.117717003567182	3.96	0.117717003567182	16.82	|	19.4158131428998	27.37	20.51	18.38	1.94	12.05	6.23	8.17	|	89.869	78.842625	0.39	2.00867198880424	2.00867198880424	1.40967570086082	0.981623277182236
5	Uranoscodon_superciliosus	ZMB_30932		Tropiduridae		Iguania	0	0	extant	|	3	n1	|	1.476	1.258	1.24	6.475	0.814	95.85	0.256	0.1	0.468	|	2.11	6.33	5.57	0.165576694411415	5.57	0.165576694411415	5.57	0.165576694411415	16.82	|	19.4158131428998	27.37	20.51	18.38	1.61	10.5	4.17	8.39	|	95.85	78.842625	0.256	1.31851289521509	1.31851289521509	1.40967570086082	0.981623277182236
5	Uranoscodon_superciliosus	ZMB_30932		Tropiduridae		Iguania	0	0	extant	|	4	n2	|	2.052	0.462	0.388	5.975	0.758	84.306	0.424	0.127	0.574	|	4.22	6.33	7.68	0.228299643281807	7.68	0.228299643281807	7.68	0.228299643281807	16.82	|	19.4158131428998	27.37	20.51	18.38	2.11	10.5	4.17	6.28	|	84.306	78.842625	0.424	2.18378698269999	2.18378698269999	1.40967570086082	0.981623277182236
5	Uranoscodon_superciliosus	ZMB_30932		Tropiduridae		Iguania	0	0	extant	|	5	f1	|	2.82	1.906	1.942	3.83	1.388	81.359	0.792	0.189	0.945	|	4.27333333333333	12.82	12.73	0.378418549346017	12.73	0.378418549346017	12.73	0.378418549346017	16.82	|	19.4158131428998	27.37	20.51	18.38	5.05	8.26	-4.56	3.98666666666667	|	81.359	78.842625	0.792	4.07914926957169	4.07914926957169	1.40967570086082	0.981623277182236
5	Uranoscodon_superciliosus	ZMB_30932		Tropiduridae		Iguania	0	0	extant	|	6	f2	|	3.34	1.776	1.221	4.033	1.443	91.126	0.977	0.243	1.125	|	8.54666666666667	12.82	17.0033333333333	0.505449861276258	17.0033333333333	0.505449861276258	17.0033333333333	0.505449861276258	16.82	|	19.4158131428998	27.37	20.51	18.38	4.27333333333333	8.26	-4.56	-0.286666666666667	|	91.126	78.842625	0.977	5.03198085400447	5.03198085400447	1.40967570086082	0.981623277182236
5	Uranoscodon_superciliosus	ZMB_30932		Tropiduridae		Iguania	0	0	extant	|	7	p1	|	7.028	1.388	1.128	7.363	3.089	62.201	1.081	0.325	1.357	|	4.35333333333333	13.06	24.9333333333333	0.741181133571145	24.9333333333333	0.741181133571145	24.9333333333333	0.741181133571145	16.82	|	19.4158131428998	27.37	20.51	18.38	7.93	5.7	-7.36	1.34666666666667	|	62.201	78.842625	1.081	5.5676267176856	5.5676267176856	1.40967570086082	0.981623277182236
5	Uranoscodon_superciliosus	ZMB_30932		Tropiduridae		Iguania	0	0	extant	|	8	p2	|	3.835	1.665	1.776	8.898	2.386	68.523	0.847	0.247	1.053	|	8.70666666666667	13.06	29.2866666666667	0.870590566785573	29.2866666666667	0.870590566785573	29.2866666666667	0.870590566785573	16.82	|	19.4158131428998	27.37	20.51	18.38	4.35333333333333	5.7	-7.36	-3.00666666666667	|	68.523	78.842625	0.847	4.36242352440305	4.36242352440305	1.40967570086082	0.981623277182236
5	Uranoscodon_superciliosus	ZMB_30932		Tropiduridae		Iguania	0	0	extant	|	9	end	|										|					33.64	1	33.64	1	16.82	|	19.4158131428998				4.35333333333333				|	68.523	78.842625	0.847		4.36242352440305	1.40967570086082	0.981623277182236
6	Draco_volans	ZMB_31390A	Draconinae	Agamidae		Iguania	0	0	extant	|	0	start	|										|					0	0	0	0	7.365	|	8.41392298514789				0				|	74.544	75.758875	0.201		2.38889754939285	1.57833629134015	1.09701492537313
6	Draco_volans	ZMB_31390A	Draconinae	Agamidae		Iguania	0	0	extant	|	1	pm1	|	0.087	0.624	0.257	0.484	0.39	74.544	0.201	0.057	0.242	|	1.12	3.36	1.2	0.081466395112016	1.2	0.081466395112016	1.2	0.081466395112016	7.365	|	8.41392298514789	13.28	9.23	7.67	1.2	5.48	2.12	4.36	|	74.544	75.758875	0.201	2.38889754939285	2.38889754939285	1.57833629134015	1.09701492537313
6	Draco_volans	ZMB_31390A	Draconinae	Agamidae		Iguania	0	0	extant	|	2	pm2	|	0.041	0.92	0.374	0.257	0.211	89.072	0.195	0.011	0.199	|	2.24	3.36	2.32	0.157501697216565	2.32	0.157501697216565	2.32	0.157501697216565	7.365	|	8.41392298514789	13.28	9.23	7.67	1.12	5.48	2.12	3.24	|	89.072	75.758875	0.195	2.31758717478411	2.31758717478411	1.57833629134015	1.09701492537313
6	Draco_volans	ZMB_31390A	Draconinae	Agamidae		Iguania	0	0	extant	|	3	n1	|	0.235	0.507	0.46	2.574	0.406	96.454	0.11	0.029	0.154	|	0.786666666666667	2.36	3.1	0.210454854039375	3.1	0.210454854039375	3.1	0.210454854039375	7.365	|	8.41392298514789	13.28	9.23	7.67	0.78	4.87	2.51	4.08333333333333	|	96.454	75.758875	0.11	1.30735686782693	1.30735686782693	1.57833629134015	1.09701492537313
6	Draco_volans	ZMB_31390A	Draconinae	Agamidae		Iguania	0	0	extant	|	4	n2	|	0.214	0.562	0.312	1.934	0.25	86.566	0.129	0.035	0.168	|	1.57333333333333	2.36	3.88666666666667	0.263860601946142	3.88666666666667	0.263860601946142	3.88666666666667	0.263860601946142	7.365	|	8.41392298514789	13.28	9.23	7.67	0.786666666666667	4.87	2.51	3.29666666666667	|	86.566	75.758875	0.129	1.53317305408795	1.53317305408795	1.57833629134015	1.09701492537313
6	Draco_volans	ZMB_31390A	Draconinae	Agamidae		Iguania	0	0	extant	|	5	f1	|	0.516	0.382	0.367	2.27	0.749	67.162	0.26	0.084	0.342	|	1.96	5.88	5.71666666666667	0.388096854491966	5.71666666666667	0.388096854491966	5.71666666666667	0.388096854491966	7.365	|	8.41392298514789	13.28	9.23	7.67	1.83	4.28	-1.6	2.32	|	67.162	75.758875	0.26	3.09011623304548	3.09011623304548	1.57833629134015	1.09701492537313
6	Draco_volans	ZMB_31390A	Draconinae	Agamidae		Iguania	0	0	extant	|	6	f2	|	0.88	0.211	0.445	2.332	0.889	58.603	0.391	0.077	0.459	|	3.92	5.88	7.67666666666667	0.521158633174927	7.67666666666667	0.521158633174927	7.67666666666667	0.521158633174927	7.365	|	8.41392298514789	13.28	9.23	7.67	1.96	4.28	-1.6	0.36	|	58.603	75.758875	0.391	4.64705941200301	4.64705941200301	1.57833629134015	1.09701492537313
6	Draco_volans	ZMB_31390A	Draconinae	Agamidae		Iguania	0	0	extant	|	7	p1	|	1.252	0.585	0.764	4.68	1.201	66.174	0.263	0.077	0.386	|	1.78666666666667	5.36	11.1566666666667	0.757411178999774	11.1566666666667	0.757411178999774	11.1566666666667	0.757411178999774	7.365	|	8.41392298514789	13.28	9.23	7.67	3.48	1.91	-3.45	0.123333333333333	|	66.174	75.758875	0.263	3.12577142034985	3.12577142034985	1.57833629134015	1.09701492537313
6	Draco_volans	ZMB_31390A	Draconinae	Agamidae		Iguania	0	0	extant	|	8	p2	|	0.668	1.045	0.476	5.109	1.186	67.496	0.297	0.094	0.403	|	3.57333333333333	5.36	12.9433333333333	0.878705589499887	12.9433333333333	0.878705589499887	12.9433333333333	0.878705589499887	7.365	|	8.41392298514789	13.28	9.23	7.67	1.78666666666667	1.91	-3.45	-1.66333333333333	|	67.496	75.758875	0.297	3.52986354313272	3.52986354313272	1.57833629134015	1.09701492537313
6	Draco_volans	ZMB_31390A	Draconinae	Agamidae		Iguania	0	0	extant	|	9	end	|										|					14.73	1	14.73	1	7.365	|	8.41392298514789				1.78666666666667				|	67.496	75.758875	0.297		3.52986354313272	1.57833629134015	1.09701492537313
7	Phrynocephalus_mystaceus	ZMB_44079	Agaminae	Agamidae		Iguania	1	0	extant	|	0	start	|										|					0	0	0	0	13.7966666666667	|	18.9970418749867				0				|	73.043	79.46175	0.539		2.83728384422681	1.08385295644954	0.921052631578947
7	Phrynocephalus_mystaceus	ZMB_44079	Agaminae	Agamidae		Iguania	1	0	extant	|	1	pm1	|	0.344	0.368	0.088	0.648	0.788	73.043	0.539	0.073	0.564	|	1.8	5.4	1.8	0.065233148103407	1.8	0.065233148103407	1.8	0.065233148103407	13.7966666666667	|	18.9970418749867	20.59	23.48	15.37	1.8	2.41	-2.99	0.61	|	73.043	79.46175	0.539	2.83728384422681	2.83728384422681	1.08385295644954	0.921052631578947
7	Phrynocephalus_mystaceus	ZMB_44079	Agaminae	Agamidae		Iguania	1	0	extant	|	2	pm2	|	0.431	1.382	0.543	0.805	0.77	69.915	0.625	0.074	0.651	|	3.6	5.4	3.6	0.130466296206813	3.6	0.130466296206813	3.6	0.130466296206813	13.7966666666667	|	18.9970418749867	20.59	23.48	15.37	1.8	2.41	-2.99	-1.19	|	69.915	79.46175	0.625	3.28998590471568	3.28998590471568	1.08385295644954	0.921052631578947
7	Phrynocephalus_mystaceus	ZMB_44079	Agaminae	Agamidae		Iguania	1	0	extant	|	3	n1	|	0.875	0.49	0.77	2.992	1.208	89.881	0.288	0.142	0.495	|	1.94333333333333	5.83	5.37	0.194612225175163	5.37	0.194612225175163	5.37	0.194612225175163	13.7966666666667	|	18.9970418749867	20.59	23.48	15.37	1.77	8.35	2.52	6.40666666666667	|	89.881	79.46175	0.288	1.51602550489299	1.51602550489299	1.08385295644954	0.921052631578947
7	Phrynocephalus_mystaceus	ZMB_44079	Agaminae	Agamidae		Iguania	1	0	extant	|	4	n2	|	1.237	0.63	0.84	3.57	0.805	87.444	0.362	0.062	0.439	|	3.88666666666667	5.83	7.31333333333333	0.265039864701619	7.31333333333333	0.265039864701619	7.31333333333333	0.265039864701619	13.7966666666667	|	18.9970418749867	20.59	23.48	15.37	1.94333333333333	8.35	2.52	4.46333333333333	|	87.444	79.46175	0.362	1.90555983601132	1.90555983601132	1.08385295644954	0.921052631578947
7	Phrynocephalus_mystaceus	ZMB_44079	Agaminae	Agamidae		Iguania	1	0	extant	|	5	f1	|	2.635	0.578	0.77	2.975	1.418	65.26	0.994	0.185	1.112	|	3.38333333333333	10.15	11.0633333333333	0.400942256583716	11.0633333333333	0.400942256583716	11.0633333333333	0.400942256583716	13.7966666666667	|	18.9970418749867	20.59	23.48	15.37	3.75	12.42	2.27	9.03666666666667	|	65.26	79.46175	0.994	5.23239358285982	5.23239358285982	1.08385295644954	0.921052631578947
7	Phrynocephalus_mystaceus	ZMB_44079	Agaminae	Agamidae		Iguania	1	0	extant	|	6	f2	|	3.338	0.543	0.945	3.85	1.313	82.624	1.026	0.19	1.154	|	6.76666666666667	10.15	14.4466666666667	0.523556414592897	14.4466666666667	0.523556414592897	14.4466666666667	0.523556414592897	13.7966666666667	|	18.9970418749867	20.59	23.48	15.37	3.38333333333333	12.42	2.27	5.65333333333333	|	82.624	79.46175	1.026	5.40084086118127	5.40084086118127	1.08385295644954	0.921052631578947
7	Phrynocephalus_mystaceus	ZMB_44079	Agaminae	Agamidae		Iguania	1	0	extant	|	7	p1	|	4.966	1.4	1.068	6.685	2.17	77.479	0.795	0.286	1.093	|	3.67333333333333	11.02	20.2466666666667	0.733752114037207	20.2466666666667	0.733752114037207	20.2466666666667	0.733752114037207	13.7966666666667	|	18.9970418749867	20.59	23.48	15.37	5.8	7.1	-3.92	3.42666666666667	|	77.479	79.46175	0.795	4.18486207079835	4.18486207079835	1.08385295644954	0.921052631578947
7	Phrynocephalus_mystaceus	ZMB_44079	Agaminae	Agamidae		Iguania	1	0	extant	|	8	p2	|	1.468	1.435	0.578	9.59	2.188	90.048	0.399	0.12	0.525	|	7.34666666666667	11.02	23.92	0.866876057018604	23.92	0.866876057018604	23.92	0.866876057018604	13.7966666666667	|	18.9970418749867	20.59	23.48	15.37	3.67333333333333	7.1	-3.92	-0.246666666666667	|	90.048	79.46175	0.399	2.10032700157049	2.10032700157049	1.08385295644954	0.921052631578947
7	Phrynocephalus_mystaceus	ZMB_44079	Agaminae	Agamidae		Iguania	1	0	extant	|	9	end	|										|					27.5933333333333	1	27.5933333333333	1	13.7966666666667	|	18.9970418749867				3.67333333333333				|	90.048	79.46175	0.399		2.10032700157049	1.08385295644954	0.921052631578947
8	Tympanocryptis_lineata	ZMB_4714	Amphibolurinae	Agamidae		Iguania	0	0	extant	|	0	start	|										|					0	0	0	0	7.855	|	10.3271196371496				0				|	76.482	86.29575	0.28		2.71130779770151	1.30530103975058	1.18388791593695
8	Tympanocryptis_lineata	ZMB_4714	Amphibolurinae	Agamidae		Iguania	0	0	extant	|	1	pm1	|	0.18	0.174	0.272	0.839	0.382	76.482	0.28	0.065	0.327	|	1.04333333333333	3.13	1.08	0.068746021642266	1.08	0.068746021642266	1.08	0.068746021642266	7.855	|	10.3271196371496	13.48	12.43	8.58	1.08	5.98	2.85	4.93666666666667	|	76.482	86.29575	0.28	2.71130779770151	2.71130779770151	1.30530103975058	1.18388791593695
8	Tympanocryptis_lineata	ZMB_4714	Amphibolurinae	Agamidae		Iguania	0	0	extant	|	2	pm2	|	0.091	0.131	0.371	0.719	0.294	79.869	0.178	0.068	0.235	|	2.08666666666667	3.13	2.12333333333333	0.135158073413961	2.12333333333333	0.135158073413961	2.12333333333333	0.135158073413961	7.855	|	10.3271196371496	13.48	12.43	8.58	1.04333333333333	5.98	2.85	3.89333333333333	|	79.869	86.29575	0.178	1.72361709996739	1.72361709996739	1.30530103975058	1.18388791593695
8	Tympanocryptis_lineata	ZMB_4714	Amphibolurinae	Agamidae		Iguania	0	0	extant	|	3	n1	|	0.24	0.098	0.425	2.224	0.501	95.193	0.13	0.041	0.174	|	1.38666666666667	4.16	2.97333333333333	0.189263738595375	2.97333333333333	0.189263738595375	2.97333333333333	0.189263738595375	7.855	|	10.3271196371496	13.48	12.43	8.58	0.85	7.48	3.32	6.09333333333333	|	95.193	86.29575	0.13	1.25882147750427	1.25882147750427	1.30530103975058	1.18388791593695
8	Tympanocryptis_lineata	ZMB_4714	Amphibolurinae	Agamidae		Iguania	0	0	extant	|	4	n2	|	0.234	0.076	0.621	1.853	0.425	91.62	0.152	0.04	0.206	|	2.77333333333333	4.16	4.36	0.277530235518778	4.36	0.277530235518778	4.36	0.277530235518778	7.855	|	10.3271196371496	13.48	12.43	8.58	1.38666666666667	7.48	3.32	4.70666666666667	|	91.62	86.29575	0.152	1.47185280446653	1.47185280446653	1.30530103975058	1.18388791593695
8	Tympanocryptis_lineata	ZMB_4714	Amphibolurinae	Agamidae		Iguania	0	0	extant	|	5	f1	|	0.634	0.316	0.512	1.755	0.861	86.298	0.366	0.102	0.449	|	2.25333333333333	6.76	6.38	0.406110757479313	6.38	0.406110757479313	6.38	0.406110757479313	7.855	|	10.3271196371496	13.48	12.43	8.58	2.02	6.59	-0.17	4.33666666666667	|	86.298	86.29575	0.366	3.54406662128126	3.54406662128126	1.30530103975058	1.18388791593695
8	Tympanocryptis_lineata	ZMB_4714	Amphibolurinae	Agamidae		Iguania	0	0	extant	|	6	f2	|	1.156	0.774	0.61	2.703	0.839	88.738	0.505	0.126	0.595	|	4.50666666666667	6.76	8.63333333333333	0.549543814979843	8.63333333333333	0.549543814979843	8.63333333333333	0.549543814979843	7.855	|	10.3271196371496	13.48	12.43	8.58	2.25333333333333	6.59	-0.17	2.08333333333333	|	88.738	86.29575	0.505	4.89003727799737	4.89003727799737	1.30530103975058	1.18388791593695
8	Tympanocryptis_lineata	ZMB_4714	Amphibolurinae	Agamidae		Iguania	0	0	extant	|	7	p1	|	1.092	0.621	0.959	5.406	1.472	93.581	0.196	0.054	0.277	|	1.90333333333333	5.71	11.9033333333333	0.757691491618926	11.9033333333333	0.757691491618926	11.9033333333333	0.757691491618926	7.855	|	10.3271196371496	13.48	12.43	8.58	3.27	4.22	-1.49	2.31666666666667	|	93.581	86.29575	0.196	1.89791545839106	1.89791545839106	1.30530103975058	1.18388791593695
8	Tympanocryptis_lineata	ZMB_4714	Amphibolurinae	Agamidae		Iguania	0	0	extant	|	8	p2	|	0.878	0.425	0.545	5.788	1.493	78.585	0.322	0.138	0.478	|	3.80666666666667	5.71	13.8066666666667	0.878845745809463	13.8066666666667	0.878845745809463	13.8066666666667	0.878845745809463	7.855	|	10.3271196371496	13.48	12.43	8.58	1.90333333333333	4.22	-1.49	0.413333333333333	|	78.585	86.29575	0.322	3.11800396735674	3.11800396735674	1.30530103975058	1.18388791593695
8	Tympanocryptis_lineata	ZMB_4714	Amphibolurinae	Agamidae		Iguania	0	0	extant	|	9	end	|										|					15.71	1	15.71	1	7.855	|	10.3271196371496				1.90333333333333				|	78.585	86.29575	0.322		3.11800396735674	1.30530103975058	1.18388791593695
9	Furcifer_minor	ZMB_10411	Chamaeleoninae	Chamaeleonidae		Iguania	0	0	extant	|	0	start	|										|					0	0	0	0	9.39666666666667	|	12.3312651419066				0				|	100	70.57175	0.065		0.52711541964258	1.47105749420252	1.69979716024341
9	Furcifer_minor	ZMB_10411	Chamaeleoninae	Chamaeleonidae		Iguania	0	0	extant	|	1	pm1	|	0.072	0.494	0.442	0.624	0.429	100	0.065	0.015	0.082	|	1.61333333333333	4.84	1.65	0.087797091167081	1.65	0.087797091167081	1.65	0.087797091167081	9.39666666666667	|	12.3312651419066	18.14	11.67	13.03	1.65	7.02	2.18	5.40666666666667	|	100	70.57175	0.065	0.52711541964258	0.52711541964258	1.47105749420252	1.69979716024341
9	Furcifer_minor	ZMB_10411	Chamaeleoninae	Chamaeleonidae		Iguania	0	0	extant	|	2	pm2	|	0.065	0.208	0.312	0.286	0.351	66.667	0.243	0.034	0.256	|	3.22666666666667	4.84	3.26333333333333	0.173643135863781	3.26333333333333	0.173643135863781	3.26333333333333	0.173643135863781	9.39666666666667	|	12.3312651419066	18.14	11.67	13.03	1.61333333333333	7.02	2.18	3.79333333333333	|	66.667	70.57175	0.243	1.9706007226638	1.9706007226638	1.47105749420252	1.69979716024341
9	Furcifer_minor	ZMB_10411	Chamaeleoninae	Chamaeleonidae		Iguania	0	0	extant	|	3	n1	|	0.543	0.325	0.611	1.599	1.053	82.172	0.26	0.095	0.379	|	1.55	4.65	4.49333333333333	0.239091876551969	4.49333333333333	0.239091876551969	4.49333333333333	0.239091876551969	9.39666666666667	|	12.3312651419066	18.14	11.67	13.03	1.23	5.05	0.4	3.5	|	82.172	70.57175	0.26	2.10846167857032	2.10846167857032	1.47105749420252	1.69979716024341
9	Furcifer_minor	ZMB_10411	Chamaeleoninae	Chamaeleonidae		Iguania	0	0	extant	|	4	n2	|	0.233	0.533	0.962	1.183	0.507	79.448	0.192	0.076	0.276	|	3.1	4.65	6.04333333333333	0.321567931890741	6.04333333333333	0.321567931890741	6.04333333333333	0.321567931890741	9.39666666666667	|	12.3312651419066	18.14	11.67	13.03	1.55	5.05	0.4	1.95	|	79.448	70.57175	0.192	1.55701785494424	1.55701785494424	1.47105749420252	1.69979716024341
9	Furcifer_minor	ZMB_10411	Chamaeleoninae	Chamaeleonidae		Iguania	0	0	extant	|	5	f1	|	1.106	1.001	0.819	2.548	1.014	52.345	0.553	0.17	0.643	|	2.79333333333333	8.38	9.04333333333333	0.481199006739979	9.04333333333333	0.481199006739979	9.04333333333333	0.481199006739979	9.39666666666667	|	12.3312651419066	18.14	11.67	13.03	3	2.52	-5.86	-0.273333333333333	|	52.345	70.57175	0.553	4.48453580095918	4.48453580095918	1.47105749420252	1.69979716024341
9	Furcifer_minor	ZMB_10411	Chamaeleoninae	Chamaeleonidae		Iguania	0	0	extant	|	6	f2	|	2.77	0.988	0.611	7.384	1.573	59.595	0.441	0.179	0.719	|	5.58666666666667	8.38	11.8366666666667	0.629833274210713	11.8366666666667	0.629833274210713	11.8366666666667	0.629833274210713	9.39666666666667	|	12.3312651419066	18.14	11.67	13.03	2.79333333333333	2.52	-5.86	-3.06666666666667	|	59.595	70.57175	0.441	3.57627538557504	3.57627538557504	1.47105749420252	1.69979716024341
9	Furcifer_minor	ZMB_10411	Chamaeleoninae	Chamaeleonidae		Iguania	0	0	extant	|	7	p1	|	1.926	0.377	0.481	6.812	2.171	71.332	0.383	0.23	0.699	|	1.64333333333333	4.93	15.5066666666667	0.825115289109613	15.5066666666667	0.825115289109613	15.5066666666667	0.825115289109613	9.39666666666667	|	12.3312651419066	18.14	11.67	13.03	3.67	-1.95	-6.88	-3.59333333333333	|	71.332	70.57175	0.383	3.10592624189397	3.10592624189397	1.47105749420252	1.69979716024341
9	Furcifer_minor	ZMB_10411	Chamaeleoninae	Chamaeleonidae		Iguania	0	0	extant	|	8	p2	|	1.138	0.546	0.234	1.807	1.664	53.015	0.64	0.24	0.81	|	3.28666666666667	4.93	17.15	0.912557644554807	17.15	0.912557644554807	17.15	0.912557644554807	9.39666666666667	|	12.3312651419066	18.14	11.67	13.03	1.64333333333333	-1.95	-6.88	-5.23666666666667	|	53.015	70.57175	0.64	5.19005951648079	5.19005951648079	1.47105749420252	1.69979716024341
9	Furcifer_minor	ZMB_10411	Chamaeleoninae	Chamaeleonidae		Iguania	0	0	extant	|	9	end	|										|					18.7933333333333	1	18.7933333333333	1	9.39666666666667	|	12.3312651419066				1.64333333333333				|	53.015	70.57175	0.64		5.19005951648079	1.47105749420252	1.69979716024341
10	Varanus_bengalensis	ZMB_16299		Varanidae		Anguimorpha	1	0	extant	|	0	start	|										|					0	0	0	0	25.6533333333333	|	22.3204883459121				0				|	100	97.79175	0.487		2.18185190419094	2.21052511196675	0.937286202964652
10	Varanus_bengalensis	ZMB_16299		Varanidae		Anguimorpha	1	0	extant	|	1	pm1	|	0.718	1.148	1.601	0.557	1.81	100	0.487	0.101	0.557	|	6.12666666666667	18.38	6.25	0.121816528066528	6.25	0.121816528066528	6.25	0.121816528066528	25.6533333333333	|	22.3204883459121	49.34	21.53	23.14	6.25	25.78	7.4	19.6533333333333	|	100	97.79175	0.487	2.18185190419094	2.18185190419094	2.21052511196675	0.937286202964652
10	Varanus_bengalensis	ZMB_16299		Varanidae		Anguimorpha	1	0	extant	|	2	pm2	|	0.733	1.288	1.949	0.557	1.879	100	0.465	0.098	0.557	|	12.2533333333333	18.38	12.3766666666667	0.24122920997921	12.3766666666667	0.24122920997921	12.3766666666667	0.24122920997921	25.6533333333333	|	22.3204883459121	49.34	21.53	23.14	6.12666666666667	25.78	7.4	13.5266666666667	|	100	97.79175	0.465	2.08328775246157	2.08328775246157	2.21052511196675	0.937286202964652
10	Varanus_bengalensis	ZMB_16299		Varanidae		Anguimorpha	1	0	extant	|	3	n1	|	1.079	1.601	1.914	1.879	1.114	100	0.553	0.107	0.623	|	3.12666666666667	9.38	16.1266666666667	0.314319126819127	16.1266666666667	0.314319126819127	16.1266666666667	0.314319126819127	25.6533333333333	|	22.3204883459121	49.34	21.53	23.14	3.75	12.73	3.35	9.60333333333333	|	100	97.79175	0.553	2.47754435937903	2.47754435937903	2.21052511196675	0.937286202964652
10	Varanus_bengalensis	ZMB_16299		Varanidae		Anguimorpha	1	0	extant	|	4	n2	|	1.641	1.148	0.974	2.854	0.905	95.572	0.745	0.174	0.905	|	6.25333333333333	9.38	19.2533333333333	0.375259875259875	19.2533333333333	0.375259875259875	19.2533333333333	0.375259875259875	25.6533333333333	|	22.3204883459121	49.34	21.53	23.14	3.12666666666667	12.73	3.35	6.47666666666667	|	95.572	97.79175	0.745	3.33774059265348	3.33774059265348	2.21052511196675	0.937286202964652
10	Varanus_bengalensis	ZMB_16299		Varanidae		Anguimorpha	1	0	extant	|	5	f1	|	6.17	1.009	2.575	5.777	3.724	98.567	0.652	0.213	0.936	|	5.48	16.44	23.6233333333333	0.460433991683992	23.6233333333333	0.460433991683992	23.6233333333333	0.460433991683992	25.6533333333333	|	22.3204883459121	49.34	21.53	23.14	4.37	8.62	-7.82	3.14	|	98.567	97.79175	0.652	2.92108304216117	2.92108304216117	2.21052511196675	0.937286202964652
10	Varanus_bengalensis	ZMB_16299		Varanidae		Anguimorpha	1	0	extant	|	6	f2	|	8.923	1.531	2.54	6.229	3.48	98.317	1.092	0.382	1.463	|	10.96	16.44	29.1033333333333	0.567242723492724	29.1033333333333	0.567242723492724	29.1033333333333	0.567242723492724	25.6533333333333	|	22.3204883459121	49.34	21.53	23.14	5.48	8.62	-7.82	-2.34	|	98.317	97.79175	1.092	4.89236607674846	4.89236607674846	2.21052511196675	0.937286202964652
10	Varanus_bengalensis	ZMB_16299		Varanidae		Anguimorpha	1	0	extant	|	7	p1	|	9.94	1.949	2.819	10.44	3.062	97.722	0.941	0.198	1.183	|	5.84666666666667	17.54	39.6133333333333	0.772089397089397	39.6133333333333	0.772089397089397	39.6133333333333	0.772089397089397	25.6533333333333	|	22.3204883459121	49.34	21.53	23.14	10.51	-2.31	-19.85	-8.15666666666667	|	97.722	97.79175	0.941	4.21585758078782	4.21585758078782	2.21052511196675	0.937286202964652
10	Varanus_bengalensis	ZMB_16299		Varanidae		Anguimorpha	1	0	extant	|	8	p2	|	9.279	0.452	1.566	10.753	3.376	92.156	1.21	0.403	1.575	|	11.6933333333333	17.54	45.46	0.886044698544699	45.46	0.886044698544699	45.46	0.886044698544699	25.6533333333333	|	22.3204883459121	49.34	21.53	23.14	5.84666666666667	-2.31	-19.85	-14.0033333333333	|	92.156	97.79175	1.21	5.42102834511505	5.42102834511505	2.21052511196675	0.937286202964652
10	Varanus_bengalensis	ZMB_16299		Varanidae		Anguimorpha	1	0	extant	|	9	end	|										|					51.3066666666667	1	51.3066666666667	1	25.6533333333333	|	22.3204883459121				5.84666666666667				|	92.156	97.79175	1.21		5.42102834511505	2.21052511196675	0.937286202964652
11	Varanus_griseus	ZMB_36602		Varanidae		Anguimorpha	1	0	extant	|	0	start	|										|					0	0	0	0	29.54	|	29.3318939040765				0				|	76.241	80.169	0.713		2.43080110112122	1.92145792509386	1.19030047443332
11	Varanus_griseus	ZMB_36602		Varanidae		Anguimorpha	1	0	extant	|	1	pm1	|	1.056	1.285	0.49	0.796	1.714	76.241	0.713	0.043	0.734	|	7.14	21.42	6.82	0.115436696005416	6.82	0.115436696005416	6.82	0.115436696005416	29.54	|	29.3318939040765	56.36	31.4	27.4	6.82	36.76	15.34	29.62	|	76.241	80.169	0.713	2.43080110112122	2.43080110112122	1.92145792509386	1.19030047443332
11	Varanus_griseus	ZMB_36602		Varanidae		Anguimorpha	1	0	extant	|	2	pm2	|	1.112	1.346	0.979	0.857	2.02	82.155	0.687	0.135	0.774	|	14.28	21.42	13.96	0.236289776574137	13.96	0.236289776574137	13.96	0.236289776574137	29.54	|	29.3318939040765	56.36	31.4	27.4	7.14	36.76	15.34	22.48	|	82.155	80.169	0.687	2.34216038775635	2.34216038775635	1.92145792509386	1.19030047443332
11	Varanus_griseus	ZMB_36602		Varanidae		Anguimorpha	1	0	extant	|	3	n1	|	1.21	1.714	0.734	2.387	1.163	95.975	0.468	0.13	0.612	|	4.21666666666667	12.65	17.95	0.303825321597833	17.95	0.303825321597833	17.95	0.303825321597833	29.54	|	29.3318939040765	56.36	31.4	27.4	3.99	21.73	9.08	17.5133333333333	|	95.975	80.169	0.468	1.59553284056765	1.59553284056765	1.92145792509386	1.19030047443332
11	Varanus_griseus	ZMB_36602		Varanidae		Anguimorpha	1	0	extant	|	4	n2	|	1.581	2.938	0.367	2.264	1.224	76.777	0.884	0.253	1.039	|	8.43333333333333	12.65	22.1666666666667	0.375197472353871	22.1666666666667	0.375197472353871	22.1666666666667	0.375197472353871	29.54	|	29.3318939040765	56.36	31.4	27.4	4.21666666666667	21.73	9.08	13.2966666666667	|	76.777	80.169	0.884	3.01378425440555	3.01378425440555	1.92145792509386	1.19030047443332
11	Varanus_griseus	ZMB_36602		Varanidae		Anguimorpha	1	0	extant	|	5	f1	|	7.723	0.796	1.714	4.835	3.182	82.493	1.1	0.304	1.469	|	7.52666666666667	22.58	26.8166666666667	0.453904310539382	26.8166666666667	0.453904310539382	26.8166666666667	0.453904310539382	29.54	|	29.3318939040765	56.36	31.4	27.4	4.65	20.11	-2.47	12.5833333333333	|	82.493	80.169	1.1	3.75018402697524	3.75018402697524	1.92145792509386	1.19030047443332
11	Varanus_griseus	ZMB_36602		Varanidae		Anguimorpha	1	0	extant	|	6	f2	|	8.521	2.387	2.509	6.854	2.632	92.923	1.063	0.318	1.396	|	15.0533333333333	22.58	34.3433333333333	0.581302189122094	34.3433333333333	0.581302189122094	34.3433333333333	0.581302189122094	29.54	|	29.3318939040765	56.36	31.4	27.4	7.52666666666667	20.11	-2.47	5.05666666666667	|	92.923	80.169	1.063	3.62404147334062	3.62404147334062	1.92145792509386	1.19030047443332
11	Varanus_griseus	ZMB_36602		Varanidae		Anguimorpha	1	0	extant	|	7	p1	|	15.937	1.775	2.326	10.894	3.55	66.886	1.415	0.279	1.753	|	6.32333333333333	18.97	46.4333333333333	0.785939968404423	46.4333333333333	0.785939968404423	46.4333333333333	0.785939968404423	29.54	|	29.3318939040765	56.36	31.4	27.4	12.09	3.59	-15.38	-2.73333333333333	|	66.886	80.169	1.415	4.82410036197269	4.82410036197269	1.92145792509386	1.19030047443332
11	Varanus_griseus	ZMB_36602		Varanidae		Anguimorpha	1	0	extant	|	8	p2	|	11.622	1.224	1.714	13.464	3.121	67.902	1.548	0.332	1.765	|	12.6466666666667	18.97	52.7566666666667	0.892969984202212	52.7566666666667	0.892969984202212	52.7566666666667	0.892969984202212	29.54	|	29.3318939040765	56.36	31.4	27.4	6.32333333333333	3.59	-15.38	-9.05666666666667	|	67.902	80.169	1.548	5.27753170341606	5.27753170341606	1.92145792509386	1.19030047443332
11	Varanus_griseus	ZMB_36602		Varanidae		Anguimorpha	1	0	extant	|	9	end	|										|					59.08	1	59.08	1	29.54	|	29.3318939040765				6.32333333333333				|	67.902	80.169	1.548		5.27753170341606	1.92145792509386	1.19030047443332
12	Abronia_spec.	ZMB_67130	Gerrhonotinae	Anguidae		Anguimorpha	0	0	extant	|	0	start	|										|					0	0	0	0	7.58166666666667	|	7.51965424737069				0				|	95.411	97.412125	0.272		3.61718758671793	2.01737998862173	0.952956989247312
12	Abronia_spec.	ZMB_67130	Gerrhonotinae	Anguidae		Anguimorpha	0	0	extant	|	1	pm1	|	0.738	0.51	0.385	2.153	0.998	95.411	0.272	0.096	0.396	|	0.85	2.55	0.84	0.055396790503407	0.84	0.055396790503407	0.84	0.055396790503407	7.58166666666667	|	7.51965424737069	15.17	8.34	6.78	0.84	8.11	5.56	7.26	|	95.411	97.412125	0.272	3.61718758671793	3.61718758671793	2.01737998862173	0.952956989247312
12	Abronia_spec.	ZMB_67130	Gerrhonotinae	Anguidae		Anguimorpha	0	0	extant	|	2	pm2	|	0.094	0.458	0.354	1.373	0.187	100	0.075	0.01	0.083	|	1.7	2.55	1.69	0.111453066608046	1.69	0.111453066608046	1.69	0.111453066608046	7.58166666666667	|	7.51965424737069	15.17	8.34	6.78	0.85	8.11	5.56	6.41	|	100	97.412125	0.075	0.99738628310237	0.99738628310237	2.01737998862173	0.952956989247312
12	Abronia_spec.	ZMB_67130	Gerrhonotinae	Anguidae		Anguimorpha	0	0	extant	|	3	n1	|	0.222	0.499	0.302	2.35	0.52	100	0.114	0.039	0.166	|	0.8	2.4	1.99	0.131237634644977	1.99	0.131237634644977	1.99	0.131237634644977	7.58166666666667	|	7.51965424737069	15.17	8.34	6.78	0.3	7.46	5.06	6.66	|	100	97.412125	0.114	1.5160271503156	1.5160271503156	2.01737998862173	0.952956989247312
12	Abronia_spec.	ZMB_67130	Gerrhonotinae	Anguidae		Anguimorpha	0	0	extant	|	4	n2	|	0.2	0.374	0.198	1.841	0.354	100	0.117	0.019	0.14	|	1.6	2.4	2.79	0.18399648274346	2.79	0.18399648274346	2.79	0.18399648274346	7.58166666666667	|	7.51965424737069	15.17	8.34	6.78	0.8	7.46	5.06	5.86	|	100	97.412125	0.117	1.5559226016397	1.5559226016397	2.01737998862173	0.952956989247312
12	Abronia_spec.	ZMB_67130	Gerrhonotinae	Anguidae		Anguimorpha	0	0	extant	|	5	f1	|	0.654	0.437	0.458	1.664	1.342	99.851	0.226	0.071	0.309	|	2.36333333333333	7.09	4.62	0.30468234776874	4.62	0.30468234776874	4.62	0.30468234776874	7.58166666666667	|	7.51965424737069	15.17	8.34	6.78	1.83	7.82	0.73	5.45666666666667	|	99.851	97.412125	0.226	3.00545733308181	3.00545733308181	2.01737998862173	0.952956989247312
12	Abronia_spec.	ZMB_67130	Gerrhonotinae	Anguidae		Anguimorpha	0	0	extant	|	6	f2	|	1.059	0.27	0.281	2.85	0.686	92.485	0.472	0.143	0.592	|	4.72666666666667	7.09	6.98333333333333	0.460540778193009	6.98333333333333	0.460540778193009	6.98333333333333	0.460540778193009	7.58166666666667	|	7.51965424737069	15.17	8.34	6.78	2.36333333333333	7.82	0.73	3.09333333333333	|	92.485	97.412125	0.472	6.27688434165758	6.27688434165758	2.01737998862173	0.952956989247312
12	Abronia_spec.	ZMB_67130	Gerrhonotinae	Anguidae		Anguimorpha	0	0	extant	|	7	p1	|	0.594	0.395	0.437	2.756	1.352	99.436	0.174	0.077	0.271	|	2.48	7.44	10.2033333333333	0.672895141789404	10.2033333333333	0.672895141789404	10.2033333333333	0.672895141789404	7.58166666666667	|	7.51965424737069	15.17	8.34	6.78	3.22	3.47	-3.97	0.99	|	99.436	97.412125	0.174	2.3139361767975	2.3139361767975	2.01737998862173	0.952956989247312
12	Abronia_spec.	ZMB_67130	Gerrhonotinae	Anguidae		Anguimorpha	0	0	extant	|	8	p2	|	1.361	0.416	0.468	3.484	0.78	92.114	0.447	0.121	0.555	|	4.96	7.44	12.6833333333333	0.836447570894702	12.6833333333333	0.836447570894702	12.6833333333333	0.836447570894702	7.58166666666667	|	7.51965424737069	15.17	8.34	6.78	2.48	3.47	-3.97	-1.49	|	92.114	97.412125	0.447	5.94442224729013	5.94442224729013	2.01737998862173	0.952956989247312
12	Abronia_spec.	ZMB_67130	Gerrhonotinae	Anguidae		Anguimorpha	0	0	extant	|	9	end	|										|					15.1633333333333	1	15.1633333333333	1	7.58166666666667	|	7.51965424737069				2.48				|	92.114	97.412125	0.447		5.94442224729013	2.01737998862173	0.952956989247312
13	Gerrhonotus_liocephalus	ZMB_6691	Gerrhonotinae	Anguidae		Anguimorpha	0	0	extant	|	0	start	|										|					0	0	0	0	15.59	|	17.2610138752044				0				|	77.205	86.7585	0.725		4.20021677313792	1.60361379697183	0.879761015683346
13	Gerrhonotus_liocephalus	ZMB_6691	Gerrhonotinae	Anguidae		Anguimorpha	0	0	extant	|	1	pm1	|	1.375	0.285	0.39	2.895	1.05	77.205	0.725	0.249	0.902	|	2.47666666666667	7.43	2.71	0.086914688903143	2.71	0.086914688903143	2.71	0.086914688903143	15.59	|	17.2610138752044	27.68	17.97	16.58	2.71	14.67	7.24	12.1933333333333	|	77.205	86.7585	0.725	4.20021677313792	4.20021677313792	1.60361379697183	0.879761015683346
13	Gerrhonotus_liocephalus	ZMB_6691	Gerrhonotinae	Anguidae		Anguimorpha	0	0	extant	|	2	pm2	|	0.674	0.675	0.96	1.725	0.78	84.875	0.508	0.155	0.63	|	4.95333333333333	7.43	5.18666666666667	0.16634594825743	5.18666666666667	0.16634594825743	5.18666666666667	0.16634594825743	15.59	|	17.2610138752044	27.68	17.97	16.58	2.47666666666667	14.67	7.24	9.71666666666667	|	84.875	86.7585	0.508	2.9430484424194	2.9430484424194	1.60361379697183	0.879761015683346
13	Gerrhonotus_liocephalus	ZMB_6691	Gerrhonotinae	Anguidae		Anguimorpha	0	0	extant	|	3	n1	|	1.505	0.105	0.15	4.5	1.59	99.118	0.344	0.108	0.454	|	1.51	4.53	5.82666666666667	0.186871926448578	5.82666666666667	0.186871926448578	5.82666666666667	0.186871926448578	15.59	|	17.2610138752044	27.68	17.97	16.58	0.64	12.41	7.88	10.9	|	99.118	86.7585	0.344	1.99293044132337	1.99293044132337	1.60361379697183	0.879761015683346
13	Gerrhonotus_liocephalus	ZMB_6691	Gerrhonotinae	Anguidae		Anguimorpha	0	0	extant	|	4	n2	|	0.439	0.09	0.3	3.675	0.375	99.334	0.262	0.049	0.3	|	3.02	4.53	7.33666666666667	0.235300406243318	7.33666666666667	0.235300406243318	7.33666666666667	0.235300406243318	15.59	|	17.2610138752044	27.68	17.97	16.58	1.51	12.41	7.88	9.39	|	99.334	86.7585	0.262	1.51787144077536	1.51787144077536	1.60361379697183	0.879761015683346
13	Gerrhonotus_liocephalus	ZMB_6691	Gerrhonotinae	Anguidae		Anguimorpha	0	0	extant	|	5	f1	|	3.47	0.465	1.005	3.6	2.595	87.99	0.61	0.225	0.888	|	3.92666666666667	11.78	10.4366666666667	0.334723113106692	10.4366666666667	0.334723113106692	10.4366666666667	0.334723113106692	15.59	|	17.2610138752044	27.68	17.97	16.58	3.1	11.61	-0.17	7.68333333333333	|	87.99	86.7585	0.61	3.53397549188156	3.53397549188156	1.60361379697183	0.879761015683346
13	Gerrhonotus_liocephalus	ZMB_6691	Gerrhonotinae	Anguidae		Anguimorpha	0	0	extant	|	6	f2	|	3.669	0.45	0.9	4.605	1.425	86.618	0.876	0.264	1.082	|	7.85333333333333	11.78	14.3633333333333	0.460658541800299	14.3633333333333	0.460658541800299	14.3633333333333	0.460658541800299	15.59	|	17.2610138752044	27.68	17.97	16.58	3.92666666666667	11.61	-0.17	3.75666666666667	|	86.618	86.7585	0.876	5.07502054243975	5.07502054243975	1.60361379697183	0.879761015683346
13	Gerrhonotus_liocephalus	ZMB_6691	Gerrhonotinae	Anguidae		Anguimorpha	0	0	extant	|	7	p1	|	6.161	0.72	1.425	4.785	2.295	71.441	1.185	0.256	1.366	|	4.46333333333333	13.39	22.2533333333333	0.713705366688048	22.2533333333333	0.713705366688048	22.2533333333333	0.713705366688048	15.59	|	17.2610138752044	27.68	17.97	16.58	7.89	2.94	-10.45	-1.52333333333333	|	71.441	86.7585	1.185	6.86518189816336	6.86518189816336	1.60361379697183	0.879761015683346
13	Gerrhonotus_liocephalus	ZMB_6691	Gerrhonotinae	Anguidae		Anguimorpha	0	0	extant	|	8	p2	|	2.791	0.54	0.195	6.555	1.56	87.487	0.825	0.199	0.96	|	8.92666666666667	13.39	26.7166666666667	0.856852683344024	26.7166666666667	0.856852683344024	26.7166666666667	0.856852683344024	15.59	|	17.2610138752044	27.68	17.97	16.58	4.46333333333333	2.94	-10.45	-5.98666666666667	|	87.487	86.7585	0.825	4.77955701770867	4.77955701770867	1.60361379697183	0.879761015683346
13	Gerrhonotus_liocephalus	ZMB_6691	Gerrhonotinae	Anguidae		Anguimorpha	0	0	extant	|	9	end	|										|					31.18	1	31.18	1	15.59	|	17.2610138752044				4.46333333333333				|	87.487	86.7585	0.825		4.77955701770867	1.60361379697183	0.879761015683346
14	Anguis_fragilis	ZMB_3239	Anguinae	Anguidae		Anguimorpha	1	1	extant	|	0	start	|										|					0	0	0	0	7.925	|	7.01139073222995				0				|	100	98.191375	0.204		2.90955115455559	2.15934335686135	0.787379972565158
14	Anguis_fragilis	ZMB_3239	Anguinae	Anguidae		Anguimorpha	1	1	extant	|	1	pm1	|	0.098	0.404	0.103	0.404	0.442	100	0.204	0.049	0.244	|	0.713333333333333	2.14	0.72	0.045425867507887	0.72	0.045425867507887	0.72	0.045425867507887	7.925	|	7.01139073222995	15.14	7.24	6.79	0.72	4.19	2.05	3.47666666666667	|	100	98.191375	0.204	2.90955115455559	2.90955115455559	2.15934335686135	0.787379972565158
14	Anguis_fragilis	ZMB_3239	Anguinae	Anguidae		Anguimorpha	1	1	extant	|	2	pm2	|	0.102	0.282	0.226	0.931	0.197	100	0.142	0.043	0.188	|	1.42666666666667	2.14	1.43333333333333	0.090431125131441	1.43333333333333	0.090431125131441	1.43333333333333	0.090431125131441	7.925	|	7.01139073222995	15.14	7.24	6.79	0.713333333333333	4.19	2.05	2.76333333333333	|	100	98.191375	0.142	2.02527580366124	2.02527580366124	2.15934335686135	0.787379972565158
14	Anguis_fragilis	ZMB_3239	Anguinae	Anguidae		Anguimorpha	1	1	extant	|	3	n1	|	0.311	0.498	1.222	2.576	0.667	99.915	0.119	0.027	0.169	|	1.07333333333333	3.22	2.28333333333333	0.144058885383807	2.28333333333333	0.144058885383807	2.28333333333333	0.144058885383807	7.925	|	7.01139073222995	15.14	7.24	6.79	0.85	6.73	3.51	5.65666666666667	|	99.915	98.191375	0.119	1.69723817349076	1.69723817349076	2.15934335686135	0.787379972565158
14	Anguis_fragilis	ZMB_3239	Anguinae	Anguidae		Anguimorpha	1	1	extant	|	4	n2	|	0.349	0.385	0.583	2.341	0.47	100	0.165	0.044	0.241	|	2.14666666666667	3.22	3.35666666666667	0.211777076761304	3.35666666666667	0.211777076761304	3.35666666666667	0.211777076761304	7.925	|	7.01139073222995	15.14	7.24	6.79	1.07333333333333	6.73	3.51	4.58333333333333	|	100	98.191375	0.165	2.35331343383173	2.35331343383173	2.15934335686135	0.787379972565158
14	Anguis_fragilis	ZMB_3239	Anguinae	Anguidae		Anguimorpha	1	1	extant	|	5	f1	|	0.623	0.517	0.602	2.331	0.705	96.636	0.25	0.062	0.339	|	1.91333333333333	5.74	5.06666666666667	0.319663512092534	5.06666666666667	0.319663512092534	5.06666666666667	0.319663512092534	7.925	|	7.01139073222995	15.14	7.24	6.79	1.71	5.72	-0.02	3.80666666666667	|	96.636	98.191375	0.25	3.56562641489655	3.56562641489655	2.15934335686135	0.787379972565158
14	Anguis_fragilis	ZMB_3239	Anguinae	Anguidae		Anguimorpha	1	1	extant	|	6	f2	|	0.8	0.461	0.771	2.538	1.043	99.293	0.267	0.089	0.38	|	3.82666666666667	5.74	6.98	0.440378548895899	6.98	0.440378548895899	6.98	0.440378548895899	7.925	|	7.01139073222995	15.14	7.24	6.79	1.91333333333333	5.72	-0.02	1.89333333333333	|	99.293	98.191375	0.267	3.80808901110952	3.80808901110952	2.15934335686135	0.787379972565158
14	Anguis_fragilis	ZMB_3239	Anguinae	Anguidae		Anguimorpha	1	1	extant	|	7	p1	|	1.064	0.291	0.357	3.365	0.714	95.897	0.3	0.046	0.359	|	2.43	7.29	10.99	0.693375394321767	10.99	0.693375394321767	10.99	0.693375394321767	7.925	|	7.01139073222995	15.14	7.24	6.79	4.01	1.7	-5.59	-0.73	|	95.897	98.191375	0.3	4.27875169787587	4.27875169787587	2.15934335686135	0.787379972565158
14	Anguis_fragilis	ZMB_3239	Anguinae	Anguidae		Anguimorpha	1	1	extant	|	8	p2	|	0.622	0.357	0.423	4.503	0.592	93.79	0.327	0.135	0.465	|	4.86	7.29	13.42	0.846687697160883	13.42	0.846687697160883	13.42	0.846687697160883	7.925	|	7.01139073222995	15.14	7.24	6.79	2.43	1.7	-5.59	-3.16	|	93.79	98.191375	0.327	4.66383935068469	4.66383935068469	2.15934335686135	0.787379972565158
14	Anguis_fragilis	ZMB_3239	Anguinae	Anguidae		Anguimorpha	1	1	extant	|	9	end	|										|					15.85	1	15.85	1	7.925	|	7.01139073222995				2.43				|	93.79	98.191375	0.327		4.66383935068469	2.15934335686135	0.787379972565158
15	Ophisaurus_koellikeri	ZMB_18006	Anguinae	Anguidae		Anguimorpha	1	1	extant	|	0	start	|										|					0	0	0	0	6.98	|	6.65352538132981				0				|	100	99.384	0.169		2.54000684320261	2.03501139982032	0.855721393034826
15	Ophisaurus_koellikeri	ZMB_18006	Anguinae	Anguidae		Anguimorpha	1	1	extant	|	1	pm1	|	0.144	0.11	0.17	0.45	1.02	100	0.169	0.072	0.243	|	0.76	2.28	0.85	0.060888252148997	0.85	0.060888252148997	0.85	0.060888252148997	6.98	|	6.65352538132981	13.54	7.21	6.14	0.85	10.83	8.55	10.07	|	100	99.384	0.169	2.54000684320261	2.54000684320261	2.03501139982032	0.855721393034826
15	Ophisaurus_koellikeri	ZMB_18006	Anguinae	Anguidae		Anguimorpha	1	1	extant	|	2	pm2	|	0.05	0.48	0.6	0.55	0.16	100	0.131	0.035	0.16	|	1.52	2.28	1.61	0.115329512893983	1.61	0.115329512893983	1.61	0.115329512893983	6.98	|	6.65352538132981	13.54	7.21	6.14	0.76	10.83	8.55	9.31	|	100	99.384	0.131	1.9688810441393	1.9688810441393	2.03501139982032	0.855721393034826
15	Ophisaurus_koellikeri	ZMB_18006	Anguinae	Anguidae		Anguimorpha	1	1	extant	|	3	n1	|	0.235	0.35	0.4	2.11	0.55	100	0.116	0.031	0.172	|	0.89	2.67	2.28	0.163323782234957	2.28	0.163323782234957	2.28	0.163323782234957	6.98	|	6.65352538132981	13.54	7.21	6.14	0.67	10.97	8.3	10.08	|	100	99.384	0.116	1.74343664977221	1.74343664977221	2.03501139982032	0.855721393034826
15	Ophisaurus_koellikeri	ZMB_18006	Anguinae	Anguidae		Anguimorpha	1	1	extant	|	4	n2	|	0.23	0.2	0.24	1.85	0.34	100	0.14	0.036	0.2	|	1.78	2.67	3.17	0.227077363896848	3.17	0.227077363896848	3.17	0.227077363896848	6.98	|	6.65352538132981	13.54	7.21	6.14	0.89	10.97	8.3	9.19	|	100	99.384	0.14	2.10414768075956	2.10414768075956	2.03501139982032	0.855721393034826
15	Ophisaurus_koellikeri	ZMB_18006	Anguinae	Anguidae		Anguimorpha	1	1	extant	|	5	f1	|	0.61	0.54	0.66	2.11	1.06	99.738	0.226	0.064	0.305	|	1.72	5.16	4.67	0.334527220630372	4.67	0.334527220630372	4.67	0.334527220630372	6.98	|	6.65352538132981	13.54	7.21	6.14	1.5	9.44	4.28	7.72	|	99.738	99.384	0.226	3.39669554179758	3.39669554179758	2.03501139982032	0.855721393034826
15	Ophisaurus_koellikeri	ZMB_18006	Anguinae	Anguidae		Anguimorpha	1	1	extant	|	6	f2	|	0.724	0.36	0.45	2.24	0.88	97.706	0.265	0.059	0.34	|	3.44	5.16	6.39	0.457736389684814	6.39	0.457736389684814	6.39	0.457736389684814	6.98	|	6.65352538132981	13.54	7.21	6.14	1.72	9.44	4.28	6	|	97.706	99.384	0.265	3.98285096715203	3.98285096715203	2.03501139982032	0.855721393034826
15	Ophisaurus_koellikeri	ZMB_18006	Anguinae	Anguidae		Anguimorpha	1	1	extant	|	7	p1	|	0.671	0.26	0.75	3.49	0.82	98.377	0.205	0.047	0.272	|	2.01	6.03	9.94	0.712034383954155	9.94	0.712034383954155	9.94	0.712034383954155	6.98	|	6.65352538132981	13.54	7.21	6.14	3.55	4.12	-1.91	2.11	|	98.377	99.384	0.205	3.08107338968364	3.08107338968364	2.03501139982032	0.855721393034826
15	Ophisaurus_koellikeri	ZMB_18006	Anguinae	Anguidae		Anguimorpha	1	1	extant	|	8	p2	|	0.961	0.12	0.32	4.71	0.7	99.251	0.277	0.06	0.369	|	4.02	6.03	11.95	0.856017191977077	11.95	0.856017191977077	11.95	0.856017191977077	6.98	|	6.65352538132981	13.54	7.21	6.14	2.01	4.12	-1.91	0.1	|	99.251	99.384	0.277	4.1632064826457	4.1632064826457	2.03501139982032	0.855721393034826
15	Ophisaurus_koellikeri	ZMB_18006	Anguinae	Anguidae		Anguimorpha	1	1	extant	|	9	end	|										|					13.96	1	13.96	1	6.98	|	6.65352538132981				2.01				|	99.251	99.384	0.277		4.1632064826457	2.03501139982032	0.855721393034826
16	Dopasia_gracilis	ZMB_9930	Anguinae	Anguidae		Anguimorpha	1	1	extant	|	0	start	|										|					0	0	0	0	8.26333333333333	|	8.0574189415718				0				|	99.497	99.409875	0.335		4.15765895293822	1.85295069156321	0.846473029045643
16	Dopasia_gracilis	ZMB_9930	Anguinae	Anguidae		Anguimorpha	1	1	extant	|	1	pm1	|	0.801	0.156	0.192	1.512	1.068	99.497	0.335	0.112	0.466	|	0.786666666666666	2.36	0.91	0.055062525211779	0.91	0.055062525211779	0.91	0.055062525211779	8.26333333333333	|	8.0574189415718	14.93	9.08	7.15	0.91	7.51	5.15	6.72333333333333	|	99.497	99.409875	0.335	4.15765895293822	4.15765895293822	1.85295069156321	0.846473029045643
16	Dopasia_gracilis	ZMB_9930	Anguinae	Anguidae		Anguimorpha	1	1	extant	|	2	pm2	|	0.108	0.444	0.3	0.672	0.276	100	0.195	0.038	0.226	|	1.57333333333333	2.36	1.69666666666667	0.102662363856394	1.69666666666667	0.102662363856394	1.69666666666667	0.102662363856394	8.26333333333333	|	8.0574189415718	14.93	9.08	7.15	0.786666666666666	7.51	5.15	5.93666666666667	|	100	99.409875	0.195	2.42012983827747	2.42012983827747	1.85295069156321	0.846473029045643
16	Dopasia_gracilis	ZMB_9930	Anguinae	Anguidae		Anguimorpha	1	1	extant	|	3	n1	|	0.394	0.324	0.6	2.544	0.492	100	0.169	0.056	0.255	|	1.12	3.36	2.70666666666667	0.163775716014522	2.70666666666667	0.163775716014522	2.70666666666667	0.163775716014522	8.26333333333333	|	8.0574189415718	14.93	9.08	7.15	1.01	10.26	6.9	9.14	|	100	99.409875	0.169	2.09744585984048	2.09744585984048	1.85295069156321	0.846473029045643
16	Dopasia_gracilis	ZMB_9930	Anguinae	Anguidae		Anguimorpha	1	1	extant	|	4	n2	|	0.318	0.384	0.492	2.172	0.312	99.367	0.165	0.038	0.215	|	2.24	3.36	3.82666666666667	0.231544977813634	3.82666666666667	0.231544977813634	3.82666666666667	0.231544977813634	8.26333333333333	|	8.0574189415718	14.93	9.08	7.15	1.12	10.26	6.9	8.02	|	99.367	99.409875	0.165	2.04780217085017	2.04780217085017	1.85295069156321	0.846473029045643
16	Dopasia_gracilis	ZMB_9930	Anguinae	Anguidae		Anguimorpha	1	1	extant	|	5	f1	|	0.858	0.252	0.336	2.34	1.668	99.933	0.209	0.062	0.305	|	2.04	6.12	5.52666666666667	0.334409035901573	5.52666666666667	0.334409035901573	5.52666666666667	0.334409035901573	8.26333333333333	|	8.0574189415718	14.93	9.08	7.15	1.7	9.66	3.54	7.62	|	99.933	99.409875	0.209	2.59388274974355	2.59388274974355	1.85295069156321	0.846473029045643
16	Dopasia_gracilis	ZMB_9930	Anguinae	Anguidae		Anguimorpha	1	1	extant	|	6	f2	|	0.808	0.396	0.624	2.448	1.14	100	0.252	0.072	0.357	|	4.08	6.12	7.56666666666667	0.4578459056071	7.56666666666667	0.4578459056071	7.56666666666667	0.4578459056071	8.26333333333333	|	8.0574189415718	14.93	9.08	7.15	2.04	9.66	3.54	5.58	|	100	99.409875	0.252	3.12755240638935	3.12755240638935	1.85295069156321	0.846473029045643
16	Dopasia_gracilis	ZMB_9930	Anguinae	Anguidae		Anguimorpha	1	1	extant	|	7	p1	|	0.899	0.264	0.576	3.576	1.02	98.238	0.236	0.057	0.307	|	2.41	7.23	11.7066666666667	0.708350141185962	11.7066666666667	0.708350141185962	11.7066666666667	0.708350141185962	8.26333333333333	|	8.0574189415718	14.93	9.08	7.15	4.14	5.77	-1.46	3.36	|	98.238	99.409875	0.236	2.92897765042812	2.92897765042812	1.85295069156321	0.846473029045643
16	Dopasia_gracilis	ZMB_9930	Anguinae	Anguidae		Anguimorpha	1	1	extant	|	8	p2	|	0.943	0.336	0.852	4.8	0.732	98.244	0.265	0.075	0.373	|	4.82	7.23	14.1166666666667	0.854175070592981	14.1166666666667	0.854175070592981	14.1166666666667	0.854175070592981	8.26333333333333	|	8.0574189415718	14.93	9.08	7.15	2.41	5.77	-1.46	0.95	|	98.244	99.409875	0.265	3.28889439560785	3.28889439560785	1.85295069156321	0.846473029045643
16	Dopasia_gracilis	ZMB_9930	Anguinae	Anguidae		Anguimorpha	1	1	extant	|	9	end	|										|					16.5266666666667	1	16.5266666666667	1	8.26333333333333	|	8.0574189415718				2.41				|	98.244	99.409875	0.265		3.28889439560785	1.85295069156321	0.846473029045643
17	Celestus_haetianus	ZMB_52518	Diploglossinae	Anguidae		Anguimorpha	1	1	extant	|	0	start	|										|					0	0	0	0	8.19666666666667	|	7.94518722246367				0				|	96.585	95.338125	0.572		7.19932688788965	1.97478039984246	0.745762711864407
17	Celestus_haetianus	ZMB_52518	Diploglossinae	Anguidae		Anguimorpha	1	1	extant	|	1	pm1	|	1.033	0.194	0.363	1.392	1.028	96.585	0.572	0.168	0.726	|	1.00666666666667	3.02	1.1	0.067100447336316	1.1	0.067100447336316	1.1	0.067100447336316	8.19666666666667	|	7.94518722246367	15.69	8.35	7.56	1.1	9.23	6.21	8.22333333333333	|	96.585	95.338125	0.572	7.19932688788965	7.19932688788965	1.97478039984246	0.745762711864407
17	Celestus_haetianus	ZMB_52518	Diploglossinae	Anguidae		Anguimorpha	1	1	extant	|	2	pm2	|	0.142	0.145	0.23	0.956	0.254	100	0.185	0.045	0.23	|	2.01333333333333	3.02	2.10666666666667	0.128507523383489	2.10666666666667	0.128507523383489	2.10666666666667	0.128507523383489	8.19666666666667	|	7.94518722246367	15.69	8.35	7.56	1.00666666666667	9.23	6.21	7.21666666666667	|	100	95.338125	0.185	2.32845362632795	2.32845362632795	1.97478039984246	0.745762711864407
17	Celestus_haetianus	ZMB_52518	Diploglossinae	Anguidae		Anguimorpha	1	1	extant	|	3	n1	|	0.35	0.254	0.678	2.964	0.557	100	0.122	0.029	0.184	|	0.926666666666666	2.78	2.62666666666667	0.160227734851566	2.62666666666667	0.160227734851566	2.62666666666667	0.160227734851566	8.19666666666667	|	7.94518722246367	15.69	8.35	7.56	0.52	8.02	5.24	7.09333333333333	|	100	95.338125	0.122	1.53552076979465	1.53552076979465	1.97478039984246	0.745762711864407
17	Celestus_haetianus	ZMB_52518	Diploglossinae	Anguidae		Anguimorpha	1	1	extant	|	4	n2	|	0.579	0.145	0.145	2.614	0.46	95.751	0.233	0.047	0.299	|	1.85333333333333	2.78	3.55333333333333	0.216754778365189	3.55333333333333	0.216754778365189	3.55333333333333	0.216754778365189	8.19666666666667	|	7.94518722246367	15.69	8.35	7.56	0.926666666666666	8.02	5.24	6.16666666666667	|	95.751	95.338125	0.233	2.93259294559141	2.93259294559141	1.97478039984246	0.745762711864407
17	Celestus_haetianus	ZMB_52518	Diploglossinae	Anguidae		Anguimorpha	1	1	extant	|	5	f1	|	1.46	0.121	0.859	2.698	1.791	90.664	0.378	0.106	0.47	|	1.90666666666667	5.72	5.11333333333333	0.311915412769418	5.11333333333333	0.311915412769418	5.11333333333333	0.311915412769418	8.19666666666667	|	7.94518722246367	15.69	8.35	7.56	1.56	8.82	3.1	6.91333333333333	|	90.664	95.338125	0.378	4.7575971391998	4.7575971391998	1.97478039984246	0.745762711864407
17	Celestus_haetianus	ZMB_52518	Diploglossinae	Anguidae		Anguimorpha	1	1	extant	|	6	f2	|	1.916	0.121	0.29	3.11	1.028	90.021	0.463	0.091	0.544	|	3.81333333333333	5.72	7.02	0.428222854819032	7.02	0.428222854819032	7.02	0.428222854819032	8.19666666666667	|	7.94518722246367	15.69	8.35	7.56	1.90666666666667	8.82	3.1	5.00666666666667	|	90.021	95.338125	0.463	5.82742718372886	5.82742718372886	1.97478039984246	0.745762711864407
17	Celestus_haetianus	ZMB_52518	Diploglossinae	Anguidae		Anguimorpha	1	1	extant	|	7	p1	|	1.557	0.968	0.351	2.964	1.694	89.684	0.37	0.101	0.477	|	2.55666666666667	7.67	11.28	0.688084587230582	11.28	0.688084587230582	11.28	0.688084587230582	8.19666666666667	|	7.94518722246367	15.69	8.35	7.56	4.26	4.69	-2.98	2.13333333333333	|	89.684	95.338125	0.37	4.65690725265589	4.65690725265589	1.97478039984246	0.745762711864407
17	Celestus_haetianus	ZMB_52518	Diploglossinae	Anguidae		Anguimorpha	1	1	extant	|	8	p2	|	0.941	0.472	0.339	4.828	0.799	100	0.229	0.046	0.316	|	5.11333333333333	7.67	13.8366666666667	0.844042293615291	13.8366666666667	0.844042293615291	13.8366666666667	0.844042293615291	8.19666666666667	|	7.94518722246367	15.69	8.35	7.56	2.55666666666667	4.69	-2.98	-0.423333333333333	|	100	95.338125	0.229	2.88224800231946	2.88224800231946	1.97478039984246	0.745762711864407
17	Celestus_haetianus	ZMB_52518	Diploglossinae	Anguidae		Anguimorpha	1	1	extant	|	9	end	|										|					16.3933333333333	1	16.3933333333333	1	8.19666666666667	|	7.94518722246367				2.55666666666667				|	100	95.338125	0.229		2.88224800231946	1.97478039984246	0.745762711864407
18	Ophiodes_striatus	ZMB_67020	Diploglossinae	Anguidae		Anguimorpha	1	1	extant	|	0	start	|										|					0	0	0	0	10.7116666666667	|	8.98819781713776				0				|	95.058	91.52975	0.295		3.28208174766164	2.29745722336314	0.926436781609195
18	Ophiodes_striatus	ZMB_67020	Diploglossinae	Anguidae		Anguimorpha	1	1	extant	|	1	pm1	|	1.136	0.363	0.304	1.9	1.45	95.058	0.295	0.09	0.442	|	1.17666666666667	3.53	1.28	0.059747938384939	1.28	0.059747938384939	1.28	0.059747938384939	10.7116666666667	|	8.98819781713776	20.65	9.17	8.81	1.28	5.93	2.4	4.75333333333333	|	95.058	91.52975	0.295	3.28208174766164	3.28208174766164	2.29745722336314	0.926436781609195
18	Ophiodes_striatus	ZMB_67020	Diploglossinae	Anguidae		Anguimorpha	1	1	extant	|	2	pm2	|	0.164	0.45	0.334	1.305	0.261	100	0.175	0.066	0.248	|	2.35333333333333	3.53	2.45666666666667	0.11467247549401	2.45666666666667	0.11467247549401	2.45666666666667	0.11467247549401	10.7116666666667	|	8.98819781713776	20.65	9.17	8.81	1.17666666666667	5.93	2.4	3.57666666666667	|	100	91.52975	0.175	1.94699764691792	1.94699764691792	2.29745722336314	0.926436781609195
18	Ophiodes_striatus	ZMB_67020	Diploglossinae	Anguidae		Anguimorpha	1	1	extant	|	3	n1	|	0.565	0.276	0.783	3.335	0.798	98.252	0.232	0.11	0.367	|	1.41	4.23	3.70666666666667	0.173020071573051	3.70666666666667	0.173020071573051	3.70666666666667	0.173020071573051	10.7116666666667	|	8.98819781713776	20.65	9.17	8.81	1.25	8.48	4.25	7.07	|	98.252	91.52975	0.232	2.58116259477119	2.58116259477119	2.29745722336314	0.926436781609195
18	Ophiodes_striatus	ZMB_67020	Diploglossinae	Anguidae		Anguimorpha	1	1	extant	|	4	n2	|	0.644	0.45	0.392	2.9	0.493	95.005	0.279	0.092	0.377	|	2.82	4.23	5.11666666666667	0.23883615995021	5.11666666666667	0.23883615995021	5.11666666666667	0.23883615995021	10.7116666666667	|	8.98819781713776	20.65	9.17	8.81	1.41	8.48	4.25	5.66	|	95.005	91.52975	0.279	3.10407053422914	3.10407053422914	2.29745722336314	0.926436781609195
18	Ophiodes_striatus	ZMB_67020	Diploglossinae	Anguidae		Anguimorpha	1	1	extant	|	5	f1	|	1.551	0.319	0.319	3.32	1.885	90.077	0.309	0.113	0.468	|	2.68666666666667	8.06	7.63666666666667	0.356464913645558	7.63666666666667	0.356464913645558	7.63666666666667	0.356464913645558	10.7116666666667	|	8.98819781713776	20.65	9.17	8.81	2.52	6.81	-1.25	4.12333333333333	|	90.077	91.52975	0.309	3.43784155941507	3.43784155941507	2.29745722336314	0.926436781609195
18	Ophiodes_striatus	ZMB_67020	Diploglossinae	Anguidae		Anguimorpha	1	1	extant	|	6	f2	|	1.217	0.566	0.536	3.277	0.783	90.843	0.44	0.166	0.612	|	5.37333333333333	8.06	10.3233333333333	0.481873346818111	10.3233333333333	0.481873346818111	10.3233333333333	0.481873346818111	10.7116666666667	|	8.98819781713776	20.65	9.17	8.81	2.68666666666667	6.81	-1.25	1.43666666666667	|	90.843	91.52975	0.44	4.89530836939363	4.89530836939363	2.29745722336314	0.926436781609195
18	Ophiodes_striatus	ZMB_67020	Diploglossinae	Anguidae		Anguimorpha	1	1	extant	|	7	p1	|	1.393	0.435	0.304	4.916	0.783	86.704	0.316	0.088	0.459	|	2.9	8.7	15.6233333333333	0.729267154193247	15.6233333333333	0.729267154193247	15.6233333333333	0.729267154193247	10.7116666666667	|	8.98819781713776	20.65	9.17	8.81	5.3	0.64	-8.06	-2.26	|	86.704	91.52975	0.316	3.51572146529179	3.51572146529179	2.29745722336314	0.926436781609195
18	Ophiodes_striatus	ZMB_67020	Diploglossinae	Anguidae		Anguimorpha	1	1	extant	|	8	p2	|	1.324	0.406	0.406	5.307	0.624	76.299	0.389	0.125	0.533	|	5.8	8.7	18.5233333333333	0.864633577096624	18.5233333333333	0.864633577096624	18.5233333333333	0.864633577096624	10.7116666666667	|	8.98819781713776	20.65	9.17	8.81	2.9	0.64	-8.06	-5.16	|	76.299	91.52975	0.389	4.32789762657755	4.32789762657755	2.29745722336314	0.926436781609195
18	Ophiodes_striatus	ZMB_67020	Diploglossinae	Anguidae		Anguimorpha	1	1	extant	|	9	end	|										|					21.4233333333333	1	21.4233333333333	1	10.7116666666667	|	8.98819781713776				2.9				|	76.299	91.52975	0.389		4.32789762657755	2.29745722336314	0.926436781609195
19	Diploglossus_fasciatus	ZMB_1183	Diploglossinae	Anguidae		Anguimorpha	0	0	extant	|	0	start	|										|					0	0	0	0	11.5566666666667	|	12.3621600054359				0				|	89.678	86.924125	0.343		2.77459602407002	1.81359891719096	0.894129979035639
19	Diploglossus_fasciatus	ZMB_1183	Diploglossinae	Anguidae		Anguimorpha	0	0	extant	|	1	pm1	|	0.648	0.429	0.286	1.745	1.258	89.678	0.343	0.139	0.479	|	1.5	4.5	1.61	0.069656763772714	1.61	0.069656763772714	1.61	0.069656763772714	11.5566666666667	|	12.3621600054359	22.42	12.63	12.1	1.61	10.54	6.04	9.04	|	89.678	86.924125	0.343	2.77459602407002	2.77459602407002	1.81359891719096	0.894129979035639
19	Diploglossus_fasciatus	ZMB_1183	Diploglossinae	Anguidae		Anguimorpha	0	0	extant	|	2	pm2	|	0.087	0.2	0.214	0.772	0.157	100	0.128	0.016	0.143	|	3	4.5	3.11	0.134554369772137	3.11	0.134554369772137	3.11	0.134554369772137	11.5566666666667	|	12.3621600054359	22.42	12.63	12.1	1.5	10.54	6.04	7.54	|	100	86.924125	0.128	1.03541775825354	1.03541775825354	1.81359891719096	0.894129979035639
19	Diploglossus_fasciatus	ZMB_1183	Diploglossinae	Anguidae		Anguimorpha	0	0	extant	|	3	n1	|	0.233	0.286	0.543	1.888	0.329	100	0.145	0.028	0.174	|	1.78	5.34	3.81	0.164839919238535	3.81	0.164839919238535	3.81	0.164839919238535	11.5566666666667	|	12.3621600054359	22.42	12.63	12.1	0.7	9.25	3.91	7.47	|	100	86.924125	0.145	1.17293417927158	1.17293417927158	1.81359891719096	0.894129979035639
19	Diploglossus_fasciatus	ZMB_1183	Diploglossinae	Anguidae		Anguimorpha	0	0	extant	|	4	n2	|	0.495	0.114	0.057	3.332	0.429	96.198	0.166	0.052	0.244	|	3.56	5.34	5.59	0.241851745024517	5.59	0.241851745024517	5.59	0.241851745024517	11.5566666666667	|	12.3621600054359	22.42	12.63	12.1	1.78	9.25	3.91	5.69	|	96.198	86.924125	0.166	1.34280740523505	1.34280740523505	1.81359891719096	0.894129979035639
19	Diploglossus_fasciatus	ZMB_1183	Diploglossinae	Anguidae		Anguimorpha	0	0	extant	|	5	f1	|	2.207	0.386	0.701	3.875	2.245	86.591	0.379	0.178	0.616	|	2.84333333333333	8.53	8.03	0.347418517450245	8.03	0.347418517450245	8.03	0.347418517450245	11.5566666666667	|	12.3621600054359	22.42	12.63	12.1	2.44	7.25	-1.28	4.40666666666667	|	86.591	86.924125	0.379	3.06580726857883	3.06580726857883	1.81359891719096	0.894129979035639
19	Diploglossus_fasciatus	ZMB_1183	Diploglossinae	Anguidae		Anguimorpha	0	0	extant	|	6	f2	|	1.591	0.615	0.744	3.475	0.958	82.262	0.524	0.196	0.688	|	5.68666666666667	8.53	10.8733333333333	0.470435535044707	10.8733333333333	0.470435535044707	10.8733333333333	0.470435535044707	11.5566666666667	|	12.3621600054359	22.42	12.63	12.1	2.84333333333333	7.25	-1.28	1.56333333333333	|	82.262	86.924125	0.524	4.23874144785041	4.23874144785041	1.81359891719096	0.894129979035639
19	Diploglossus_fasciatus	ZMB_1183	Diploglossinae	Anguidae		Anguimorpha	0	0	extant	|	7	p1	|	2.095	0.4	0.472	4.147	1.216	61.593	0.49	0.151	0.632	|	3.18	9.54	16.7533333333333	0.724834150562446	16.7533333333333	0.724834150562446	16.7533333333333	0.724834150562446	11.5566666666667	|	12.3621600054359	22.42	12.63	12.1	5.88	0.93	-8.61	-2.25	|	61.593	86.924125	0.49	3.96370860581432	3.96370860581432	1.81359891719096	0.894129979035639
19	Diploglossus_fasciatus	ZMB_1183	Diploglossinae	Anguidae		Anguimorpha	0	0	extant	|	8	p2	|	1.079	0.157	0.672	6.535	0.686	79.071	0.448	0.164	0.606	|	6.36	9.54	19.9333333333333	0.862417075281223	19.9333333333333	0.862417075281223	19.9333333333333	0.862417075281223	11.5566666666667	|	12.3621600054359	22.42	12.63	12.1	3.18	0.93	-8.61	-5.43	|	79.071	86.924125	0.448	3.62396215388737	3.62396215388737	1.81359891719096	0.894129979035639
19	Diploglossus_fasciatus	ZMB_1183	Diploglossinae	Anguidae		Anguimorpha	0	0	extant	|	9	end	|										|					23.1133333333333	1	23.1133333333333	1	11.5566666666667	|	12.3621600054359				3.18				|	79.071	86.924125	0.448		3.62396215388737	1.81359891719096	0.894129979035639
20	Darevskia_mixta	ZMB_44583	Lacertinae	Lacertidae		Lacertoidea	0	0	extant	|	0	start	|										|					0	0	0	0	6.29666666666667	|	5.25171400592226				0				|	100	88.5155	0.061		1.16152555015775	2.34780492351558	1.04528301886792
20	Darevskia_mixta	ZMB_44583	Lacertinae	Lacertidae		Lacertoidea	0	0	extant	|	1	pm1	|	0.047	0.119	0.158	0.419	0.332	100	0.061	0.015	0.085	|	0.71	2.13	0.74	0.058761249338274	0.74	0.058761249338274	0.74	0.058761249338274	6.29666666666667	|	5.25171400592226	12.33	6.81	4.05	0.74	4.9	2.77	4.19	|	100	88.5155	0.061	1.16152555015775	1.16152555015775	2.34780492351558	1.04528301886792
20	Darevskia_mixta	ZMB_44583	Lacertinae	Lacertidae		Lacertoidea	0	0	extant	|	2	pm2	|	0.025	0.063	0.079	0.269	0.166	84.559	0.117	0.025	0.134	|	1.42	2.13	1.45	0.115140285865537	1.45	0.115140285865537	1.45	0.115140285865537	6.29666666666667	|	5.25171400592226	12.33	6.81	4.05	0.71	4.9	2.77	3.48	|	84.559	88.5155	0.117	2.22784408800748	2.22784408800748	2.34780492351558	1.04528301886792
20	Darevskia_mixta	ZMB_44583	Lacertinae	Lacertidae		Lacertoidea	0	0	extant	|	3	n1	|	0.109	0.04	0.205	1.754	0.261	100	0.068	0.016	0.095	|	0.773333333333333	2.32	2.01	0.159608258337745	2.01	0.159608258337745	2.01	0.159608258337745	6.29666666666667	|	5.25171400592226	12.33	6.81	4.05	0.56	6.19	3.87	5.41666666666667	|	100	88.5155	0.068	1.29481536738896	1.29481536738896	2.34780492351558	1.04528301886792
20	Darevskia_mixta	ZMB_44583	Lacertinae	Lacertidae		Lacertoidea	0	0	extant	|	4	n2	|	0.107	0.04	0.119	1.746	0.182	100	0.072	0.01	0.081	|	1.54666666666667	2.32	2.78333333333333	0.221016410799365	2.78333333333333	0.221016410799365	2.78333333333333	0.221016410799365	6.29666666666667	|	5.25171400592226	12.33	6.81	4.05	0.773333333333333	6.19	3.87	4.64333333333333	|	100	88.5155	0.072	1.37098097723537	1.37098097723537	2.34780492351558	1.04528301886792
20	Darevskia_mixta	ZMB_44583	Lacertinae	Lacertidae		Lacertoidea	0	0	extant	|	5	f1	|	0.305	0.016	0.087	1.825	0.877	85.144	0.136	0.062	0.226	|	1.84666666666667	5.54	4.54333333333333	0.360772895712017	4.54333333333333	0.360772895712017	4.54333333333333	0.360772895712017	6.29666666666667	|	5.25171400592226	12.33	6.81	4.05	1.76	4.88	-0.66	3.03333333333333	|	85.144	88.5155	0.136	2.58963073477793	2.58963073477793	2.34780492351558	1.04528301886792
20	Darevskia_mixta	ZMB_44583	Lacertinae	Lacertidae		Lacertoidea	0	0	extant	|	6	f2	|	0.239	0.055	0.063	1.643	0.292	85.942	0.188	0.061	0.247	|	3.69333333333333	5.54	6.39	0.507411328745368	6.39	0.507411328745368	6.39	0.507411328745368	6.29666666666667	|	5.25171400592226	12.33	6.81	4.05	1.84666666666667	4.88	-0.66	1.18666666666667	|	85.942	88.5155	0.188	3.57978366278126	3.57978366278126	2.34780492351558	1.04528301886792
20	Darevskia_mixta	ZMB_44583	Lacertinae	Lacertidae		Lacertoidea	0	0	extant	|	7	p1	|	0.226	0.071	0.126	3.342	0.261	97.87	0.068	0.03	0.12	|	1.76666666666667	5.3	9.06	0.719428268925357	9.06	0.719428268925357	9.06	0.719428268925357	6.29666666666667	|	5.25171400592226	12.33	6.81	4.05	2.67	0.47	-4.83	-1.29666666666667	|	97.87	88.5155	0.068	1.29481536738896	1.29481536738896	2.34780492351558	1.04528301886792
20	Darevskia_mixta	ZMB_44583	Lacertinae	Lacertidae		Lacertoidea	0	0	extant	|	8	p2	|	0.599	0.071	0.166	3.555	0.316	54.609	0.185	0.028	0.221	|	3.53333333333333	5.3	10.8266666666667	0.859714134462679	10.8266666666667	0.859714134462679	10.8266666666667	0.859714134462679	6.29666666666667	|	5.25171400592226	12.33	6.81	4.05	1.76666666666667	0.47	-4.83	-3.06333333333333	|	54.609	88.5155	0.185	3.52265945539645	3.52265945539645	2.34780492351558	1.04528301886792
20	Darevskia_mixta	ZMB_44583	Lacertinae	Lacertidae		Lacertoidea	0	0	extant	|	9	end	|										|					12.5933333333333	1	12.5933333333333	1	6.29666666666667	|	5.25171400592226				1.76666666666667				|	54.609	88.5155	0.185		3.52265945539645	2.34780492351558	1.04528301886792
21	Archaeolacerta_bedriagae	ZMB_69157	Lacertinae	Lacertidae		Lacertoidea	0	0	extant	|	0	start	|										|					0	0	0	0	8.56666666666667	|	8.34517824854568				0				|	96.143	93.871375	0.284		3.4031627790514	1.94723222392906	1.14792899408284
21	Archaeolacerta_bedriagae	ZMB_69157	Lacertinae	Lacertidae		Lacertoidea	0	0	extant	|	1	pm1	|	0.123	0.431	0.22	0.483	0.368	96.143	0.284	0.039	0.306	|	0.996666666666667	2.99	1.14	0.066536964980545	1.14	0.066536964980545	1.14	0.066536964980545	8.56666666666667	|	8.34517824854568	16.25	8.76	7.95	1.14	5.1	2.11	4.10333333333333	|	96.143	93.871375	0.284	3.4031627790514	3.4031627790514	1.94723222392906	1.14792899408284
21	Archaeolacerta_bedriagae	ZMB_69157	Lacertinae	Lacertidae		Lacertoidea	0	0	extant	|	2	pm2	|	0.08	0.388	0.231	0.41	0.399	100	0.184	0.054	0.226	|	1.99333333333333	2.99	2.13666666666667	0.124708171206226	2.13666666666667	0.124708171206226	2.13666666666667	0.124708171206226	8.56666666666667	|	8.34517824854568	16.25	8.76	7.95	0.996666666666667	5.1	2.11	3.10666666666667	|	100	93.871375	0.184	2.20486602586429	2.20486602586429	1.94723222392906	1.14792899408284
21	Archaeolacerta_bedriagae	ZMB_69157	Lacertinae	Lacertidae		Lacertoidea	0	0	extant	|	3	n1	|	0.31	0.326	0.368	2.194	0.347	100	0.182	0.076	0.292	|	1.07333333333333	3.22	2.94666666666667	0.171984435797665	2.94666666666667	0.171984435797665	2.94666666666667	0.171984435797665	8.56666666666667	|	8.34517824854568	16.25	8.76	7.95	0.81	3.82	0.6	2.74666666666667	|	100	93.871375	0.182	2.18090009080054	2.18090009080054	1.94723222392906	1.14792899408284
21	Archaeolacerta_bedriagae	ZMB_69157	Lacertinae	Lacertidae		Lacertoidea	0	0	extant	|	4	n2	|	0.434	0.126	0.378	2.289	0.315	95.425	0.216	0.041	0.26	|	2.14666666666667	3.22	4.02	0.234630350194552	4.02	0.234630350194552	4.02	0.234630350194552	8.56666666666667	|	8.34517824854568	16.25	8.76	7.95	1.07333333333333	3.82	0.6	1.67333333333333	|	95.425	93.871375	0.216	2.58832098688416	2.58832098688416	1.94723222392906	1.14792899408284
21	Archaeolacerta_bedriagae	ZMB_69157	Lacertinae	Lacertidae		Lacertoidea	0	0	extant	|	5	f1	|	1.162	0.126	0.273	2.32	1.491	94.392	0.308	0.095	0.428	|	2.58666666666667	7.76	6.35	0.370622568093385	6.35	0.370622568093385	6.35	0.370622568093385	8.56666666666667	|	8.34517824854568	16.25	8.76	7.95	2.33	1.88	-5.88	-0.706666666666667	|	94.392	93.871375	0.308	3.6907539998163	3.6907539998163	1.94723222392906	1.14792899408284
21	Archaeolacerta_bedriagae	ZMB_69157	Lacertinae	Lacertidae		Lacertoidea	0	0	extant	|	6	f2	|	0.671	0.179	0.179	1.943	0.473	94.184	0.372	0.044	0.414	|	5.17333333333333	7.76	8.93666666666667	0.5215953307393	8.93666666666667	0.5215953307393	8.93666666666667	0.5215953307393	8.56666666666667	|	8.34517824854568	16.25	8.76	7.95	2.58666666666667	1.88	-5.88	-3.29333333333333	|	94.184	93.871375	0.372	4.45766392185606	4.45766392185606	1.94723222392906	1.14792899408284
21	Archaeolacerta_bedriagae	ZMB_69157	Lacertinae	Lacertidae		Lacertoidea	0	0	extant	|	7	p1	|	0.731	0.147	0.273	4.053	0.578	95.068	0.225	0.086	0.35	|	2.25333333333333	6.76	12.6266666666667	0.736964980544747	12.6266666666667	0.736964980544747	12.6266666666667	0.736964980544747	8.56666666666667	|	8.34517824854568	16.25	8.76	7.95	3.69	-4.85	-11.61	-7.10333333333333	|	95.068	93.871375	0.225	2.696167694671	2.696167694671	1.94723222392906	1.14792899408284
21	Archaeolacerta_bedriagae	ZMB_69157	Lacertinae	Lacertidae		Lacertoidea	0	0	extant	|	8	p2	|	1.707	0.179	0.21	4.389	0.872	75.759	0.482	0.194	0.714	|	4.50666666666667	6.76	14.88	0.868482490272374	14.88	0.868482490272374	14.88	0.868482490272374	8.56666666666667	|	8.34517824854568	16.25	8.76	7.95	2.25333333333333	-4.85	-11.61	-9.35666666666667	|	75.759	93.871375	0.482	5.77579035036188	5.77579035036188	1.94723222392906	1.14792899408284
21	Archaeolacerta_bedriagae	ZMB_69157	Lacertinae	Lacertidae		Lacertoidea	0	0	extant	|	9	end	|										|					17.1333333333333	1	17.1333333333333	1	8.56666666666667	|	8.34517824854568				2.25333333333333				|	75.759	93.871375	0.482		5.77579035036188	1.94723222392906	1.14792899408284
22	Lacerta_schreiberi	ZMB_11024	Lacertinae	Lacertidae		Lacertoidea	1	0	extant	|	0	start	|										|					0	0	0	0	11.5583333333333	|	11.0551164625254				0				|	88.439	88.35675	0.366		3.31068425412492	1.8923364643796	1.05107832009081
22	Lacerta_schreiberi	ZMB_11024	Lacertinae	Lacertidae		Lacertoidea	1	0	extant	|	1	pm1	|	0.983	0.738	0.578	1.659	1.776	88.439	0.366	0.19	0.601	|	1.32333333333333	3.97	1.56	0.067483777937996	1.56	0.067483777937996	1.56	0.067483777937996	11.5583333333333	|	11.0551164625254	20.92	12.37	9.88	1.56	7.36	3.39	6.03666666666667	|	88.439	88.35675	0.366	3.31068425412492	3.31068425412492	1.8923364643796	1.05107832009081
22	Lacerta_schreiberi	ZMB_11024	Lacertinae	Lacertidae		Lacertoidea	1	0	extant	|	2	pm2	|	0.243	1.883	1.102	1.059	0.589	87.217	0.245	0.083	0.334	|	2.64666666666667	3.97	2.88333333333333	0.124729632299928	2.88333333333333	0.124729632299928	2.88333333333333	0.124729632299928	11.5583333333333	|	11.0551164625254	20.92	12.37	9.88	1.32333333333333	7.36	3.39	4.71333333333333	|	87.217	88.35675	0.245	2.21616842147706	2.21616842147706	1.8923364643796	1.05107832009081
22	Lacerta_schreiberi	ZMB_11024	Lacertinae	Lacertidae		Lacertoidea	1	0	extant	|	3	n1	|	0.469	0.599	0.449	3.178	0.556	99.805	0.142	0.022	0.173	|	1.50333333333333	4.51	4.37333333333333	0.189185291997116	4.37333333333333	0.189185291997116	4.37333333333333	0.189185291997116	11.5583333333333	|	11.0551164625254	20.92	12.37	9.88	1.49	9.03	4.52	7.52666666666667	|	99.805	88.35675	0.142	1.28447312591732	1.28447312591732	1.8923364643796	1.05107832009081
22	Lacerta_schreiberi	ZMB_11024	Lacertinae	Lacertidae		Lacertoidea	1	0	extant	|	4	n2	|	0.6	0.706	1.027	3.285	0.364	97.731	0.188	0.049	0.25	|	3.00666666666667	4.51	5.87666666666667	0.254217736121125	5.87666666666667	0.254217736121125	5.87666666666667	0.254217736121125	11.5583333333333	|	11.0551164625254	20.92	12.37	9.88	1.50333333333333	9.03	4.52	6.02333333333333	|	97.731	88.35675	0.188	1.70057005403138	1.70057005403138	1.8923364643796	1.05107832009081
22	Lacerta_schreiberi	ZMB_11024	Lacertinae	Lacertidae		Lacertoidea	1	0	extant	|	5	f1	|	1.725	0.235	0.3	3.392	1.883	85.457	0.365	0.162	0.6	|	3.08666666666667	9.26	9.12666666666667	0.394808940158616	9.12666666666667	0.394808940158616	9.12666666666667	0.394808940158616	11.5583333333333	|	11.0551164625254	20.92	12.37	9.88	3.25	6.6	-2.66	3.51333333333333	|	85.457	88.35675	0.365	3.30163866873114	3.30163866873114	1.8923364643796	1.05107832009081
22	Lacerta_schreiberi	ZMB_11024	Lacertinae	Lacertidae		Lacertoidea	1	0	extant	|	6	f2	|	1.071	0.257	0.235	2.707	0.631	87.946	0.398	0.098	0.518	|	6.17333333333333	9.26	12.2133333333333	0.528334534967556	12.2133333333333	0.528334534967556	12.2133333333333	0.528334534967556	11.5583333333333	|	11.0551164625254	20.92	12.37	9.88	3.08666666666667	6.6	-2.66	0.426666666666667	|	87.946	88.35675	0.398	3.600142986726	3.600142986726	1.8923364643796	1.05107832009081
22	Lacerta_schreiberi	ZMB_11024	Lacertinae	Lacertidae		Lacertoidea	1	0	extant	|	7	p1	|	1.3	0.107	0.321	5.243	0.492	83.526	0.289	0.112	0.451	|	2.93666666666667	8.81	17.2433333333333	0.74592645998558	17.2433333333333	0.74592645998558	17.2433333333333	0.74592645998558	11.5583333333333	|	11.0551164625254	20.92	12.37	9.88	5.03	-0.75	-9.56	-3.68666666666667	|	83.526	88.35675	0.289	2.61417417880356	2.61417417880356	1.8923364643796	1.05107832009081
22	Lacerta_schreiberi	ZMB_11024	Lacertinae	Lacertidae		Lacertoidea	1	0	extant	|	8	p2	|	2.013	0.289	0.257	5.436	0.749	76.733	0.411	0.117	0.539	|	5.87333333333333	8.81	20.18	0.87296322999279	20.18	0.87296322999279	20.18	0.87296322999279	11.5583333333333	|	11.0551164625254	20.92	12.37	9.88	2.93666666666667	-0.75	-9.56	-6.62333333333333	|	76.733	88.35675	0.411	3.7177355968452	3.7177355968452	1.8923364643796	1.05107832009081
22	Lacerta_schreiberi	ZMB_11024	Lacertinae	Lacertidae		Lacertoidea	1	0	extant	|	9	end	|										|					23.1166666666667	1	23.1166666666667	1	11.5583333333333	|	11.0551164625254				2.93666666666667				|	76.733	88.35675	0.411		3.7177355968452	1.8923364643796	1.05107832009081
23	Phoenicolacerta_laevis	ZMB_14316	Lacertinae	Lacertidae		Lacertoidea	0	0	extant	|	0	start	|										|					0	0	0	0	8.26666666666667	|	7.78371376657698				0				|	95.81	93.314125	0.249		3.1989871090738	2.05942824732743	1.14415781487102
23	Phoenicolacerta_laevis	ZMB_14316	Lacertinae	Lacertidae		Lacertoidea	0	0	extant	|	1	pm1	|	0.098	0.437	0.51	0.447	0.343	95.81	0.249	0.037	0.27	|	0.89	2.67	0.95	0.057459677419355	0.95	0.057459677419355	0.95	0.057459677419355	8.26666666666667	|	7.78371376657698	16.03	8.73	6.94	0.95	6.25	3.58	5.36	|	95.81	93.314125	0.249	3.1989871090738	3.1989871090738	2.05942824732743	1.14415781487102
23	Phoenicolacerta_laevis	ZMB_14316	Lacertinae	Lacertidae		Lacertoidea	0	0	extant	|	2	pm2	|	0.053	0.53	0.437	0.364	0.322	99.795	0.138	0.037	0.168	|	1.78	2.67	1.84	0.111290322580645	1.84	0.111290322580645	1.84	0.111290322580645	8.26666666666667	|	7.78371376657698	16.03	8.73	6.94	0.89	6.25	3.58	4.47	|	99.795	93.314125	0.138	1.77293261466741	1.77293261466741	2.05942824732743	1.14415781487102
23	Phoenicolacerta_laevis	ZMB_14316	Lacertinae	Lacertidae		Lacertoidea	0	0	extant	|	3	n1	|	0.084	0.541	0.208	0.853	0.281	100	0.104	0.021	0.118	|	1.14666666666667	3.44	2.5	0.151209677419355	2.5	0.151209677419355	2.5	0.151209677419355	8.26666666666667	|	7.78371376657698	16.03	8.73	6.94	0.66	7.5	4.06	6.35333333333333	|	100	93.314125	0.104	1.33612312989428	1.33612312989428	2.05942824732743	1.14415781487102
23	Phoenicolacerta_laevis	ZMB_14316	Lacertinae	Lacertidae		Lacertoidea	0	0	extant	|	4	n2	|	0.256	0.239	0.395	2.007	0.229	100	0.145	0.024	0.186	|	2.29333333333333	3.44	3.64666666666667	0.220564516129032	3.64666666666667	0.220564516129032	3.64666666666667	0.220564516129032	8.26666666666667	|	7.78371376657698	16.03	8.73	6.94	1.14666666666667	7.5	4.06	5.20666666666667	|	100	93.314125	0.145	1.86286397917952	1.86286397917952	2.05942824732743	1.14415781487102
23	Phoenicolacerta_laevis	ZMB_14316	Lacertinae	Lacertidae		Lacertoidea	0	0	extant	|	5	f1	|	0.608	0.26	0.634	2.122	1.154	93.457	0.19	0.067	0.27	|	2.51333333333333	7.54	6.07666666666667	0.367540322580645	6.07666666666667	0.367540322580645	6.07666666666667	0.367540322580645	8.26666666666667	|	7.78371376657698	16.03	8.73	6.94	2.43	5.6	-1.94	3.08666666666667	|	93.457	93.314125	0.19	2.44099417961454	2.44099417961454	2.05942824732743	1.14415781487102
23	Phoenicolacerta_laevis	ZMB_14316	Lacertinae	Lacertidae		Lacertoidea	0	0	extant	|	6	f2	|	0.483	0.25	0.395	1.882	0.364	97.695	0.285	0.029	0.317	|	5.02666666666667	7.54	8.59	0.519556451612903	8.59	0.519556451612903	8.59	0.519556451612903	8.26666666666667	|	7.78371376657698	16.03	8.73	6.94	2.51333333333333	5.6	-1.94	0.573333333333333	|	97.695	93.314125	0.285	3.66149126942181	3.66149126942181	2.05942824732743	1.14415781487102
23	Phoenicolacerta_laevis	ZMB_14316	Lacertinae	Lacertidae		Lacertoidea	0	0	extant	|	7	p1	|	0.575	0.177	0.458	4.378	0.385	91.518	0.19	0.082	0.298	|	2.19666666666667	6.59	12.14	0.734274193548387	12.14	0.734274193548387	12.14	0.734274193548387	8.26666666666667	|	7.78371376657698	16.03	8.73	6.94	3.55	-0.14	-6.73	-2.33666666666667	|	91.518	93.314125	0.19	2.44099417961454	2.44099417961454	2.05942824732743	1.14415781487102
23	Phoenicolacerta_laevis	ZMB_14316	Lacertinae	Lacertidae		Lacertoidea	0	0	extant	|	8	p2	|	1.271	0.426	0.333	4.368	0.697	68.238	0.339	0.112	0.48	|	4.39333333333333	6.59	14.3366666666667	0.867137096774193	14.3366666666667	0.867137096774193	14.3366666666667	0.867137096774193	8.26666666666667	|	7.78371376657698	16.03	8.73	6.94	2.19666666666667	-0.14	-6.73	-4.53333333333333	|	68.238	93.314125	0.339	4.35524750994384	4.35524750994384	2.05942824732743	1.14415781487102
23	Phoenicolacerta_laevis	ZMB_14316	Lacertinae	Lacertidae		Lacertoidea	0	0	extant	|	9	end	|										|					16.5333333333333	1	16.5333333333333	1	8.26666666666667	|	7.78371376657698				2.19666666666667				|	68.238	93.314125	0.339		4.35524750994384	2.05942824732743	1.14415781487102
24	Acanthodactylus_boskianus	ZMB_70859	Lacertinae	Lacertidae		Lacertoidea	1	0	extant	|	0	start	|										|					0	0	0	0	8.93166666666667	|	9.12151303238668				0				|	91.07	90.49275	0.237		2.5982531533805	1.85714803452598	1.27083333333333
24	Acanthodactylus_boskianus	ZMB_70859	Lacertinae	Lacertidae		Lacertoidea	1	0	extant	|	1	pm1	|	0.076	0.596	0.481	0.4	0.276	91.07	0.237	0.033	0.253	|	1.36666666666667	4.1	1.48	0.082851278223549	1.48	0.082851278223549	1.48	0.082851278223549	8.93166666666667	|	9.12151303238668	16.94	9.8	8.49	1.48	8.8	4.7	7.43333333333333	|	91.07	90.49275	0.237	2.5982531533805	2.5982531533805	1.85714803452598	1.27083333333333
24	Acanthodactylus_boskianus	ZMB_70859	Lacertinae	Lacertidae		Lacertoidea	1	0	extant	|	2	pm2	|	0.083	0.053	0.071	0.516	0.285	83.174	0.202	0.058	0.237	|	2.73333333333333	4.1	2.84666666666667	0.159358089195746	2.84666666666667	0.159358089195746	2.84666666666667	0.159358089195746	8.93166666666667	|	9.12151303238668	16.94	9.8	8.49	1.36666666666667	8.8	4.7	6.06666666666667	|	83.174	90.49275	0.202	2.21454488178422	2.21454488178422	1.85714803452598	1.27083333333333
24	Acanthodactylus_boskianus	ZMB_70859	Lacertinae	Lacertidae		Lacertoidea	1	0	extant	|	3	n1	|	0.12	0.142	0.632	1.406	0.214	100	0.114	0.023	0.144	|	1.17333333333333	3.52	3.17666666666667	0.177831685015861	3.17666666666667	0.177831685015861	3.17666666666667	0.177831685015861	8.93166666666667	|	9.12151303238668	16.94	9.8	8.49	0.33	7.5	3.98	6.32666666666667	|	100	90.49275	0.114	1.24979265605644	1.24979265605644	1.85714803452598	1.27083333333333
24	Acanthodactylus_boskianus	ZMB_70859	Lacertinae	Lacertidae		Lacertoidea	1	0	extant	|	4	n2	|	0.224	0.062	0.151	2.145	0.222	100	0.117	0.015	0.142	|	2.34666666666667	3.52	4.35	0.243515581265161	4.35	0.243515581265161	4.35	0.243515581265161	8.93166666666667	|	9.12151303238668	16.94	9.8	8.49	1.17333333333333	7.5	3.98	5.15333333333333	|	100	90.49275	0.117	1.28268193647898	1.28268193647898	1.85714803452598	1.27083333333333
24	Acanthodactylus_boskianus	ZMB_70859	Lacertinae	Lacertidae		Lacertoidea	1	0	extant	|	5	f1	|	0.609	0.044	0.151	1.896	0.926	86.365	0.223	0.04	0.271	|	2.64333333333333	7.93	7.04	0.394103377495801	7.04	0.394103377495801	7.04	0.394103377495801	8.93166666666667	|	9.12151303238668	16.94	9.8	8.49	2.69	5.55	-2.38	2.90666666666667	|	86.365	90.49275	0.223	2.44476984474199	2.44476984474199	1.85714803452598	1.27083333333333
24	Acanthodactylus_boskianus	ZMB_70859	Lacertinae	Lacertidae		Lacertoidea	1	0	extant	|	6	f2	|	0.442	0.053	0.142	1.237	0.498	97.225	0.399	0.019	0.411	|	5.28666666666667	7.93	9.68333333333333	0.542078746034708	9.68333333333333	0.542078746034708	9.68333333333333	0.542078746034708	8.93166666666667	|	9.12151303238668	16.94	9.8	8.49	2.64333333333333	5.55	-2.38	0.263333333333334	|	97.225	90.49275	0.399	4.37427429619755	4.37427429619755	1.85714803452598	1.27083333333333
24	Acanthodactylus_boskianus	ZMB_70859	Lacertinae	Lacertidae		Lacertoidea	1	0	extant	|	7	p1	|	0.761	0.107	0.187	4.877	0.516	87.504	0.196	0.075	0.303	|	2.08	6.24	13.7033333333333	0.767120731479754	13.7033333333333	0.767120731479754	13.7033333333333	0.767120731479754	8.93166666666667	|	9.12151303238668	16.94	9.8	8.49	4.02	-0.95	-7.19	-3.03	|	87.504	90.49275	0.196	2.14876632093915	2.14876632093915	1.85714803452598	1.27083333333333
24	Acanthodactylus_boskianus	ZMB_70859	Lacertinae	Lacertidae		Lacertoidea	1	0	extant	|	8	p2	|	0.792	0.044	0.312	5.153	0.578	78.604	0.323	0.117	0.44	|	4.16	6.24	15.7833333333333	0.883560365739877	15.7833333333333	0.883560365739877	15.7833333333333	0.883560365739877	8.93166666666667	|	9.12151303238668	16.94	9.8	8.49	2.08	-0.95	-7.19	-5.11	|	78.604	90.49275	0.323	3.54107919215992	3.54107919215992	1.85714803452598	1.27083333333333
24	Acanthodactylus_boskianus	ZMB_70859	Lacertinae	Lacertidae		Lacertoidea	1	0	extant	|	9	end	|										|					17.8633333333333	1	17.8633333333333	1	8.93166666666667	|	9.12151303238668				2.08				|	78.604	90.49275	0.323		3.54107919215992	1.85714803452598	1.27083333333333
25	Gastropholis_echinata	ZMB_11333	Lacertinae	Lacertidae		Lacertoidea	0	0	extant	|	0	start	|										|					0	0	0	0	11.96	|	10.5062790749152				0				|	99.303	95.82125	0.399		3.79772893100331	2.12063660608406	0.948473282442748
25	Gastropholis_echinata	ZMB_11333	Lacertinae	Lacertidae		Lacertoidea	0	0	extant	|	1	pm1	|	0.232	0.098	0.131	0.64	0.525	99.303	0.399	0.047	0.426	|	1.13666666666667	3.41	1.24	0.051839464882943	1.24	0.051839464882943	1.24	0.051839464882943	11.96	|	10.5062790749152	22.28	12.17	9.07	1.24	16.25	12.84	15.1133333333333	|	99.303	95.82125	0.399	3.79772893100331	3.79772893100331	2.12063660608406	0.948473282442748
25	Gastropholis_echinata	ZMB_11333	Lacertinae	Lacertidae		Lacertoidea	0	0	extant	|	2	pm2	|	0.11	0.098	0.082	0.41	0.492	100	0.226	0.044	0.262	|	2.27333333333333	3.41	2.37666666666667	0.099358974358974	2.37666666666667	0.099358974358974	2.37666666666667	0.099358974358974	11.96	|	10.5062790749152	22.28	12.17	9.07	1.13666666666667	16.25	12.84	13.9766666666667	|	100	95.82125	0.226	2.15109458247305	2.15109458247305	2.12063660608406	0.948473282442748
25	Gastropholis_echinata	ZMB_11333	Lacertinae	Lacertidae		Lacertoidea	0	0	extant	|	3	n1	|	0.737	0.066	0.148	2.985	0.689	99.125	0.27	0.069	0.353	|	1.70333333333333	5.11	3.35666666666667	0.140328874024526	3.35666666666667	0.140328874024526	3.35666666666667	0.140328874024526	11.96	|	10.5062790749152	22.28	12.17	9.07	0.98	17.06	11.95	15.3566666666667	|	99.125	95.82125	0.27	2.56989175782179	2.56989175782179	2.12063660608406	0.948473282442748
25	Gastropholis_echinata	ZMB_11333	Lacertinae	Lacertidae		Lacertoidea	0	0	extant	|	4	n2	|	0.678	0.066	0.098	2.509	0.41	98.334	0.293	0.028	0.334	|	3.40666666666667	5.11	5.06	0.211538461538462	5.06	0.211538461538462	5.06	0.211538461538462	11.96	|	10.5062790749152	22.28	12.17	9.07	1.70333333333333	17.06	11.95	13.6533333333333	|	98.334	95.82125	0.293	2.78880846311772	2.78880846311772	2.12063660608406	0.948473282442748
25	Gastropholis_echinata	ZMB_11333	Lacertinae	Lacertidae		Lacertoidea	0	0	extant	|	5	f1	|	2.047	0.131	0.066	3.313	1.574	93.429	0.499	0.154	0.664	|	3.31333333333333	9.94	8.23	0.344063545150502	8.23	0.344063545150502	8.23	0.344063545150502	11.96	|	10.5062790749152	22.28	12.17	9.07	3.17	14.21	4.27	10.8966666666667	|	93.429	95.82125	0.499	4.74954069315953	4.74954069315953	2.12063660608406	0.948473282442748
25	Gastropholis_echinata	ZMB_11333	Lacertinae	Lacertidae		Lacertoidea	0	0	extant	|	6	f2	|	1.732	0.18	0.262	3.149	0.787	94.751	0.617	0.099	0.725	|	6.62666666666667	9.94	11.5433333333333	0.482580824972129	11.5433333333333	0.482580824972129	11.5433333333333	0.482580824972129	11.96	|	10.5062790749152	22.28	12.17	9.07	3.31333333333333	14.21	4.27	7.58333333333333	|	94.751	95.82125	0.617	5.87267857250387	5.87267857250387	2.12063660608406	0.948473282442748
25	Gastropholis_echinata	ZMB_11333	Lacertinae	Lacertidae		Lacertoidea	0	0	extant	|	7	p1	|	1.824	0.033	0.164	5.117	0.656	89.633	0.461	0.141	0.613	|	3.49333333333333	10.48	16.9333333333333	0.707915273132664	16.9333333333333	0.707915273132664	16.9333333333333	0.707915273132664	11.96	|	10.5062790749152	22.28	12.17	9.07	5.39	6.14	-4.34	2.64666666666667	|	89.633	95.82125	0.461	4.38785222354017	4.38785222354017	2.12063660608406	0.948473282442748
25	Gastropholis_echinata	ZMB_11333	Lacertinae	Lacertidae		Lacertoidea	0	0	extant	|	8	p2	|	2.355	0.082	0.115	5.609	1.099	91.995	0.459	0.12	0.59	|	6.98666666666667	10.48	20.4266666666667	0.853957636566332	20.4266666666667	0.853957636566332	20.4266666666667	0.853957636566332	11.96	|	10.5062790749152	22.28	12.17	9.07	3.49333333333333	6.14	-4.34	-0.846666666666668	|	91.995	95.82125	0.459	4.36881598829705	4.36881598829705	2.12063660608406	0.948473282442748
25	Gastropholis_echinata	ZMB_11333	Lacertinae	Lacertidae		Lacertoidea	0	0	extant	|	9	end	|										|					23.92	1	23.92	1	11.96	|	10.5062790749152				3.49333333333333				|	91.995	95.82125	0.459		4.36881598829705	2.12063660608406	0.948473282442748
26	Nucras_tessellata	ZMB_25635	Lacertinae	Lacertidae		Lacertoidea	1	0	extant	|	0	start	|										|					0	0	0	0	9.59833333333333	|	9.46906542378919				0				|	83.133	89.59825	0.459		4.84736327670576	1.86079609881385	0.969059405940594
26	Nucras_tessellata	ZMB_25635	Lacertinae	Lacertidae		Lacertoidea	1	0	extant	|	1	pm1	|	0.24	0.674	0.456	0.646	0.532	83.133	0.459	0.039	0.475	|	1.31666666666667	3.95	1.48	0.07709671818024	1.48	0.07709671818024	1.48	0.07709671818024	9.59833333333333	|	9.46906542378919	17.62	10.12	8.86	1.48	7.42	3.47	6.10333333333333	|	83.133	89.59825	0.459	4.84736327670576	4.84736327670576	1.86079609881385	0.969059405940594
26	Nucras_tessellata	ZMB_25635	Lacertinae	Lacertidae		Lacertoidea	1	0	extant	|	2	pm2	|	0.107	0.912	0.532	0.399	0.475	91.94	0.215	0.046	0.253	|	2.63333333333333	3.95	2.79666666666667	0.145685014759507	2.79666666666667	0.145685014759507	2.79666666666667	0.145685014759507	9.59833333333333	|	9.46906542378919	17.62	10.12	8.86	1.31666666666667	7.42	3.47	4.78666666666667	|	91.94	89.59825	0.215	2.27055142590793	2.27055142590793	1.86079609881385	0.969059405940594
26	Nucras_tessellata	ZMB_25635	Lacertinae	Lacertidae		Lacertoidea	1	0	extant	|	3	n1	|	0.494	0.095	0.475	2.176	0.57	98.062	0.214	0.039	0.266	|	1.35333333333333	4.06	3.44666666666667	0.179545059906234	3.44666666666667	0.179545059906234	3.44666666666667	0.179545059906234	9.59833333333333	|	9.46906542378919	17.62	10.12	8.86	0.65	7.27	3.21	5.91666666666667	|	98.062	89.59825	0.214	2.25999072160138	2.25999072160138	1.86079609881385	0.969059405940594
26	Nucras_tessellata	ZMB_25635	Lacertinae	Lacertidae		Lacertoidea	1	0	extant	|	4	n2	|	0.604	0.104	0.18	2.261	0.418	89.837	0.274	0.103	0.382	|	2.70666666666667	4.06	4.8	0.250043410314291	4.8	0.250043410314291	4.8	0.250043410314291	9.59833333333333	|	9.46906542378919	17.62	10.12	8.86	1.35333333333333	7.27	3.21	4.56333333333333	|	89.837	89.59825	0.274	2.89363297999429	2.89363297999429	1.86079609881385	0.969059405940594
26	Nucras_tessellata	ZMB_25635	Lacertinae	Lacertidae		Lacertoidea	1	0	extant	|	5	f1	|	1.296	0.124	0.465	2.261	1.729	94.743	0.295	0.082	0.409	|	2.61	7.83	6.88	0.358395554783817	6.88	0.358395554783817	6.88	0.358395554783817	9.59833333333333	|	9.46906542378919	17.62	10.12	8.86	2.08	5.41	-2.42	2.8	|	94.743	89.59825	0.295	3.11540777043181	3.11540777043181	1.86079609881385	0.969059405940594
26	Nucras_tessellata	ZMB_25635	Lacertinae	Lacertidae		Lacertoidea	1	0	extant	|	6	f2	|	0.943	0.01	0.199	1.795	0.712	86.591	0.575	0.062	0.605	|	5.22	7.83	9.49	0.494356659142212	9.49	0.494356659142212	9.49	0.494356659142212	9.59833333333333	|	9.46906542378919	17.62	10.12	8.86	2.61	5.41	-2.42	0.19	|	86.591	89.59825	0.575	6.07240497626539	6.07240497626539	1.86079609881385	0.969059405940594
26	Nucras_tessellata	ZMB_25635	Lacertinae	Lacertidae		Lacertoidea	1	0	extant	|	7	p1	|	1.537	0.066	0.522	4.056	0.694	77.552	0.463	0.121	0.572	|	2.69333333333333	8.08	13.81	0.719395728425074	13.81	0.719395728425074	13.81	0.719395728425074	9.59833333333333	|	9.46906542378919	17.62	10.12	8.86	4.32	-0.21	-8.29	-2.90333333333333	|	77.552	89.59825	0.463	4.88960609393195	4.88960609393195	1.86079609881385	0.969059405940594
26	Nucras_tessellata	ZMB_25635	Lacertinae	Lacertidae		Lacertoidea	1	0	extant	|	8	p2	|	0.886	0.085	0.39	4.674	0.646	94.928	0.261	0.102	0.401	|	5.38666666666667	8.08	16.5033333333333	0.859697864212537	16.5033333333333	0.859697864212537	16.5033333333333	0.859697864212537	9.59833333333333	|	9.46906542378919	17.62	10.12	8.86	2.69333333333333	-0.21	-8.29	-5.59666666666667	|	94.928	89.59825	0.261	2.75634382400916	2.75634382400916	1.86079609881385	0.969059405940594
26	Nucras_tessellata	ZMB_25635	Lacertinae	Lacertidae		Lacertoidea	1	0	extant	|	9	end	|										|					19.1966666666667	1	19.1966666666667	1	9.59833333333333	|	9.46906542378919				2.69333333333333				|	94.928	89.59825	0.261		2.75634382400916	1.86079609881385	0.969059405940594
27	Atlantolacerta_andreanskyi	ZFMK_8751	Lacertinae	Lacertidae		Lacertoidea	0	0	extant	|	0	start	|										|					0	0	0	0	5.78333333333333	|	5.92553795026241				0				|	72.922	89.58675	0.194		3.27396434937032	1.90868746347311	0.976890756302521
27	Atlantolacerta_andreanskyi	ZFMK_8751	Lacertinae	Lacertidae		Lacertoidea	0	0	extant	|	1	pm1	|	0.054	0.256	0.226	0.354	0.244	72.922	0.194	0.032	0.211	|	0.77	2.31	0.82	0.070893371757925	0.82	0.070893371757925	0.82	0.070893371757925	5.78333333333333	|	5.92553795026241	11.31	6.16	5.7	0.82	5.82	3.51	5.05	|	72.922	89.58675	0.194	3.27396434937032	3.27396434937032	1.90868746347311	0.976890756302521
27	Atlantolacerta_andreanskyi	ZFMK_8751	Lacertinae	Lacertidae		Lacertoidea	0	0	extant	|	2	pm2	|	0.022	0.299	0.152	0.274	0.177	93.613	0.091	0.025	0.112	|	1.54	2.31	1.59	0.137463976945245	1.59	0.137463976945245	1.59	0.137463976945245	5.78333333333333	|	5.92553795026241	11.31	6.16	5.7	0.77	5.82	3.51	4.28	|	93.613	89.58675	0.091	1.53572554532319	1.53572554532319	1.90868746347311	0.976890756302521
27	Atlantolacerta_andreanskyi	ZFMK_8751	Lacertinae	Lacertidae		Lacertoidea	0	0	extant	|	3	n1	|	0.063	0.122	0.287	1.537	0.348	100	0.05	0.015	0.073	|	0.723333333333333	2.17	1.79	0.154755043227666	1.79	0.154755043227666	1.79	0.154755043227666	5.78333333333333	|	5.92553795026241	11.31	6.16	5.7	0.2	5.65	3.48	4.92666666666667	|	100	89.58675	0.05	0.843805244683072	0.843805244683072	1.90868746347311	0.976890756302521
27	Atlantolacerta_andreanskyi	ZFMK_8751	Lacertinae	Lacertidae		Lacertoidea	0	0	extant	|	4	n2	|	0.133	0.128	0.281	1.36	0.201	89.768	0.1	0.027	0.131	|	1.44666666666667	2.17	2.51333333333333	0.217291066282421	2.51333333333333	0.217291066282421	2.51333333333333	0.217291066282421	5.78333333333333	|	5.92553795026241	11.31	6.16	5.7	0.723333333333333	5.65	3.48	4.20333333333333	|	89.768	89.58675	0.1	1.68761048936614	1.68761048936614	1.90868746347311	0.976890756302521
27	Atlantolacerta_andreanskyi	ZFMK_8751	Lacertinae	Lacertidae		Lacertoidea	0	0	extant	|	5	f1	|	0.342	0.226	0.329	1.653	0.854	90.629	0.145	0.055	0.22	|	1.55	4.65	4.09333333333333	0.353890489913545	4.09333333333333	0.353890489913545	4.09333333333333	0.353890489913545	5.78333333333333	|	5.92553795026241	11.31	6.16	5.7	1.58	4.61	-0.04	3.06	|	90.629	89.58675	0.145	2.44703520958091	2.44703520958091	1.90868746347311	0.976890756302521
27	Atlantolacerta_andreanskyi	ZFMK_8751	Lacertinae	Lacertidae		Lacertoidea	0	0	extant	|	6	f2	|	0.272	0.122	0.214	1.647	0.329	92.566	0.17	0.026	0.201	|	3.1	4.65	5.64333333333333	0.487896253602306	5.64333333333333	0.487896253602306	5.64333333333333	0.487896253602306	5.78333333333333	|	5.92553795026241	11.31	6.16	5.7	1.55	4.61	-0.04	1.51	|	92.566	89.58675	0.17	2.86893783192245	2.86893783192245	1.90868746347311	0.976890756302521
27	Atlantolacerta_andreanskyi	ZFMK_8751	Lacertinae	Lacertidae		Lacertoidea	0	0	extant	|	7	p1	|	0.264	0.122	0.25	3.172	0.256	96.498	0.106	0.044	0.18	|	1.58666666666667	4.76	8.39333333333333	0.725648414985591	8.39333333333333	0.725648414985591	8.39333333333333	0.725648414985591	5.78333333333333	|	5.92553795026241	11.31	6.16	5.7	2.75	1.11	-3.65	-0.476666666666667	|	96.498	89.58675	0.106	1.78886711872811	1.78886711872811	1.90868746347311	0.976890756302521
27	Atlantolacerta_andreanskyi	ZFMK_8751	Lacertinae	Lacertidae		Lacertoidea	0	0	extant	|	8	p2	|	0.616	0.122	0.293	3.19	0.39	80.698	0.212	0.068	0.301	|	3.17333333333333	4.76	9.98	0.862824207492795	9.98	0.862824207492795	9.98	0.862824207492795	5.78333333333333	|	5.92553795026241	11.31	6.16	5.7	1.58666666666667	1.11	-3.65	-2.06333333333333	|	80.698	89.58675	0.212	3.57773423745623	3.57773423745623	1.90868746347311	0.976890756302521
27	Atlantolacerta_andreanskyi	ZFMK_8751	Lacertinae	Lacertidae		Lacertoidea	0	0	extant	|	9	end	|										|					11.5666666666667	1	11.5666666666667	1	5.78333333333333	|	5.92553795026241				1.58666666666667				|	80.698	89.58675	0.212		3.57773423745623	1.90868746347311	0.976890756302521
28	Gallotia_stehlini	ZMB_29084	Gallotiinae	Lacertidae		Lacertoidea	0	0	extant	|	0	start	|										|					0	0	0	0	16.8333333333333	|	18.1892275811811				0				|	95.902	87.481375	0.579		3.18320279085981	1.70265613873797	1.14142259414226
28	Gallotia_stehlini	ZMB_29084	Gallotiinae	Lacertidae		Lacertoidea	0	0	extant	|	1	pm1	|	0.378	0.76	0.304	0.684	0.775	95.902	0.579	0.056	0.606	|	2.29333333333333	6.88	2.51	0.074554455445545	2.51	0.074554455445545	2.51	0.074554455445545	16.8333333333333	|	18.1892275811811	30.97	19.6	16.88	2.51	14.31	7.43	12.0166666666667	|	95.902	87.481375	0.579	3.18320279085981	3.18320279085981	1.70265613873797	1.14142259414226
28	Gallotia_stehlini	ZMB_29084	Gallotiinae	Lacertidae		Lacertoidea	0	0	extant	|	2	pm2	|	0.395	0.106	0.076	0.654	0.806	89.305	0.549	0.07	0.585	|	4.58666666666667	6.88	4.80333333333333	0.142673267326733	4.80333333333333	0.142673267326733	4.80333333333333	0.142673267326733	16.8333333333333	|	18.1892275811811	30.97	19.6	16.88	2.29333333333333	14.31	7.43	9.72333333333333	|	89.305	87.481375	0.549	3.01827000376863	3.01827000376863	1.70265613873797	1.14142259414226
28	Gallotia_stehlini	ZMB_29084	Gallotiinae	Lacertidae		Lacertoidea	0	0	extant	|	3	n1	|	1.283	0.41	0.623	4.026	0.957	97.643	0.326	0.053	0.4	|	2.29	6.87	6.38333333333333	0.18960396039604	6.38333333333333	0.18960396039604	6.38333333333333	0.18960396039604	16.8333333333333	|	18.1892275811811	30.97	19.6	16.88	1.58	13.34	6.47	11.05	|	97.643	87.481375	0.326	1.79226961972418	1.79226961972418	1.70265613873797	1.14142259414226
28	Gallotia_stehlini	ZMB_29084	Gallotiinae	Lacertidae		Lacertoidea	0	0	extant	|	4	n2	|	1.914	0.608	0.593	4.362	0.623	85.152	0.497	0.08	0.59	|	4.58	6.87	8.67333333333333	0.257623762376238	8.67333333333333	0.257623762376238	8.67333333333333	0.257623762376238	16.8333333333333	|	18.1892275811811	30.97	19.6	16.88	2.29	13.34	6.47	8.76	|	85.152	87.481375	0.497	2.73238650614391	2.73238650614391	1.70265613873797	1.14142259414226
28	Gallotia_stehlini	ZMB_29084	Gallotiinae	Lacertidae		Lacertoidea	0	0	extant	|	5	f1	|	5.984	0.228	0.41	4.97	2.493	83.965	0.885	0.208	1.147	|	4.54666666666667	13.64	13.8533333333333	0.411485148514851	13.8533333333333	0.411485148514851	13.8533333333333	0.411485148514851	16.8333333333333	|	18.1892275811811	30.97	19.6	16.88	5.18	8.5	-5.14	3.95333333333333	|	83.965	87.481375	0.885	4.86551721918987	4.86551721918987	1.70265613873797	1.14142259414226
28	Gallotia_stehlini	ZMB_29084	Gallotiinae	Lacertidae		Lacertoidea	0	0	extant	|	6	f2	|	4.125	0.38	0.578	5.046	1.246	88.881	0.953	0.162	1.13	|	9.09333333333333	13.64	18.4	0.546534653465347	18.4	0.546534653465347	18.4	0.546534653465347	16.8333333333333	|	18.1892275811811	30.97	19.6	16.88	4.54666666666667	8.5	-5.14	-0.593333333333334	|	88.881	87.481375	0.953	5.23936486992988	5.23936486992988	1.70265613873797	1.14142259414226
28	Gallotia_stehlini	ZMB_29084	Gallotiinae	Lacertidae		Lacertoidea	0	0	extant	|	7	p1	|	6.534	0.122	0.106	8.056	1.459	71.721	1.017	0.357	1.337	|	3.98333333333333	11.95	25.7	0.763366336633663	25.7	0.763366336633663	25.7	0.763366336633663	16.8333333333333	|	18.1892275811811	30.97	19.6	16.88	7.3	-2.66	-14.61	-6.64333333333333	|	71.721	87.481375	1.017	5.59122148239107	5.59122148239107	1.70265613873797	1.14142259414226
28	Gallotia_stehlini	ZMB_29084	Gallotiinae	Lacertidae		Lacertoidea	0	0	extant	|	8	p2	|	6.26	0.395	0.745	8.542	1.414	87.282	0.768	0.177	0.985	|	7.96666666666667	11.95	29.6833333333333	0.881683168316832	29.6833333333333	0.881683168316832	29.6833333333333	0.881683168316832	16.8333333333333	|	18.1892275811811	30.97	19.6	16.88	3.98333333333333	-2.66	-14.61	-10.6266666666667	|	87.282	87.481375	0.768	4.22227934953426	4.22227934953426	1.70265613873797	1.14142259414226
28	Gallotia_stehlini	ZMB_29084	Gallotiinae	Lacertidae		Lacertoidea	0	0	extant	|	9	end	|										|					33.6666666666667	1	33.6666666666667	1	16.8333333333333	|	18.1892275811811				3.98333333333333				|	87.282	87.481375	0.768		4.22227934953426	1.70265613873797	1.14142259414226
29	Psammodromus_algirus	ZMB_17931	Gallotiinae	Lacertidae		Lacertoidea	0	0	extant	|	0	start	|										|					0	0	0	0	9.55333333333333	|	9.9443451267542				0				|	80.379	88.339375	0.405		4.0726663730766	1.79398439742436	1.0941475826972
29	Psammodromus_algirus	ZMB_17931	Gallotiinae	Lacertidae		Lacertoidea	0	0	extant	|	1	pm1	|	0.217	0.29	0.378	0.686	0.475	80.379	0.405	0.07	0.44	|	1.13333333333333	3.4	1.21	0.063328681088625	1.21	0.063328681088625	1.21	0.063328681088625	9.55333333333333	|	9.9443451267542	17.84	11	8.99	1.21	8.75	5.35	7.61666666666667	|	80.379	88.339375	0.405	4.0726663730766	4.0726663730766	1.79398439742436	1.0941475826972
29	Psammodromus_algirus	ZMB_17931	Gallotiinae	Lacertidae		Lacertoidea	0	0	extant	|	2	pm2	|	0.176	0.669	0.202	0.81	0.405	83.297	0.282	0.078	0.339	|	2.26666666666667	3.4	2.34333333333333	0.122644801116539	2.34333333333333	0.122644801116539	2.34333333333333	0.122644801116539	9.55333333333333	|	9.9443451267542	17.84	11	8.99	1.13333333333333	8.75	5.35	6.48333333333333	|	83.297	88.339375	0.282	2.83578251162371	2.83578251162371	1.79398439742436	1.0941475826972
29	Psammodromus_algirus	ZMB_17931	Gallotiinae	Lacertidae		Lacertoidea	0	0	extant	|	3	n1	|	0.326	0.343	0.581	2.244	0.519	100	0.149	0.027	0.181	|	1.28666666666667	3.86	3.02333333333333	0.158234473133287	3.02333333333333	0.158234473133287	3.02333333333333	0.158234473133287	9.55333333333333	|	9.9443451267542	17.84	11	8.99	0.68	9.06	5.2	7.77333333333333	|	100	88.339375	0.149	1.49833898663806	1.49833898663806	1.79398439742436	1.0941475826972
29	Psammodromus_algirus	ZMB_17931	Gallotiinae	Lacertidae		Lacertoidea	0	0	extant	|	4	n2	|	0.313	0.449	0.836	2.42	0.211	100	0.151	0.03	0.194	|	2.57333333333333	3.86	4.31	0.225575715282624	4.31	0.225575715282624	4.31	0.225575715282624	9.55333333333333	|	9.9443451267542	17.84	11	8.99	1.28666666666667	9.06	5.2	6.48666666666667	|	100	88.339375	0.151	1.51845091934461	1.51845091934461	1.79398439742436	1.0941475826972
29	Psammodromus_algirus	ZMB_17931	Gallotiinae	Lacertidae		Lacertoidea	0	0	extant	|	5	f1	|	1.119	0.176	0.255	2.746	1.531	83.443	0.282	0.106	0.41	|	2.86666666666667	8.6	6.88	0.360083740404745	6.88	0.360083740404745	6.88	0.360083740404745	9.55333333333333	|	9.9443451267542	17.84	11	8.99	2.57	6.95	-1.65	4.08333333333333	|	83.443	88.339375	0.282	2.83578251162371	2.83578251162371	1.79398439742436	1.0941475826972
29	Psammodromus_algirus	ZMB_17931	Gallotiinae	Lacertidae		Lacertoidea	0	0	extant	|	6	f2	|	1.02	0.502	0.414	2.57	0.642	89.735	0.42	0.094	0.503	|	5.73333333333333	8.6	9.74666666666667	0.510118632240056	9.74666666666667	0.510118632240056	9.74666666666667	0.510118632240056	9.55333333333333	|	9.9443451267542	17.84	11	8.99	2.86666666666667	6.95	-1.65	1.21666666666667	|	89.735	88.339375	0.42	4.22350586837573	4.22350586837573	1.79398439742436	1.0941475826972
29	Psammodromus_algirus	ZMB_17931	Gallotiinae	Lacertidae		Lacertoidea	0	0	extant	|	7	p1	|	1.01	0.396	0.502	4.866	0.563	91.058	0.248	0.081	0.366	|	2.62	7.86	13.8666666666667	0.725750174459176	13.8666666666667	0.725750174459176	13.8666666666667	0.725750174459176	9.55333333333333	|	9.9443451267542	17.84	11	8.99	4.12	0.69	-7.17	-1.93	|	91.058	88.339375	0.248	2.49387965561234	2.49387965561234	1.79398439742436	1.0941475826972
29	Psammodromus_algirus	ZMB_17931	Gallotiinae	Lacertidae		Lacertoidea	0	0	extant	|	8	p2	|	1.63	0.176	0.466	4.717	0.977	78.803	0.343	0.096	0.486	|	5.24	7.86	16.4866666666667	0.862875087229588	16.4866666666667	0.862875087229588	16.4866666666667	0.862875087229588	9.55333333333333	|	9.9443451267542	17.84	11	8.99	2.62	0.69	-7.17	-4.55	|	78.803	88.339375	0.343	3.44919645917352	3.44919645917352	1.79398439742436	1.0941475826972
29	Psammodromus_algirus	ZMB_17931	Gallotiinae	Lacertidae		Lacertoidea	0	0	extant	|	9	end	|										|					19.1066666666667	1	19.1066666666667	1	9.55333333333333	|	9.9443451267542				2.62				|	78.803	88.339375	0.343		3.44919645917352	1.79398439742436	1.0941475826972
30	Leposternon_malkini	MZUSP_13750		Amphisbaenidae	Amphisbaenia	Lacertoidea	2	1	extant	|	0	start	|										|					0	0	0	0	7.59333333333333	|	8.6419557971561				0				|	99.6535	98.88375	0.257		2.97386385712102	1.84564702416655	0.690298507462687
30	Leposternon_malkini	MZUSP_13750		Amphisbaenidae	Amphisbaenia	Lacertoidea	2	1	extant	|	1	pm1	|	0.962	0.038	0.113	2.167	1.487	99.307	0.353	0.124	0.473	|	1.36333333333333	4.09	1.26	0.082967515364355	1.26	0.082967515364355	1.60166666666667	0.105465320456541	7.59333333333333	|	8.6419557971561	15.95	9.13	8.18	1.26	11.5	7.41	10.1366666666667	|	99.6535	98.88375	0.257	4.08472350803004	2.97386385712102	1.84564702416655	0.690298507462687
30	Leposternon_malkini	MZUSP_13750		Amphisbaenidae	Amphisbaenia	Lacertoidea	2	1	extant	|	2	pm2	|	0.171	0.151	0.151	0.643	0.441	100	0.284	0.072	0.329	|	2.72666666666667	4.09	2.62333333333333	0.172739244951712	2.62333333333333	0.172739244951712	2.875	0.189310798946444	7.59333333333333	|	8.6419557971561	15.95	9.13	8.18	1.36333333333333	11.5	7.41	8.77333333333333	|	100	98.88375	0.2075	3.28629313393918	2.40107684962106	1.84564702416655	0.690298507462687
30	Leposternon_malkini	MZUSP_13750		Amphisbaenidae	Amphisbaenia	Lacertoidea	2	1	extant	|	3	n1	|	0.54	0.239	0.176	3.301	0.63	100	0.161	0.027	0.202	|	1.18333333333333	3.55	1.94333333333333	0.127963125548727	1.94333333333333	0.127963125548727			7.59333333333333	|	8.6419557971561	15.95	9.13	8.18	-0.68	10.63	7.08	9.44666666666667	|		98.88375		1.863004206212		1.84564702416655	0.690298507462687
30	Leposternon_malkini	MZUSP_13750		Amphisbaenidae	Amphisbaenia	Lacertoidea	2	1	extant	|	4	n2	|	0.433	0.302	0.403	3.994	0.819	100	0.131	0.045	0.197	|	2.36666666666667	3.55	3.12666666666667	0.205882352941176	3.12666666666667	0.205882352941176			7.59333333333333	|	8.6419557971561	15.95	9.13	8.18	1.18333333333333	10.63	7.08	8.26333333333333	|		98.88375		1.51586056530293		1.84564702416655	0.690298507462687
30	Leposternon_malkini	MZUSP_13750		Amphisbaenidae	Amphisbaenia	Lacertoidea	2	1	extant	|	5	f1	|	1.593	0.239	0.076	5.279	1.449	100	0.292	0.075	0.394	|	1.85	5.55	3.96666666666667	0.261194029850746	3.96666666666667	0.261194029850746	3.96666666666667	0.261194029850746	7.59333333333333	|	8.6419557971561	15.95	9.13	8.18	0.84	9.25	3.7	7.4	|	100	98.88375	0.292	3.37886477151493	3.37886477151493	1.84564702416655	0.690298507462687
30	Leposternon_malkini	MZUSP_13750		Amphisbaenidae	Amphisbaenia	Lacertoidea	2	1	extant	|	6	f2	|	6.224	0.466	0.277	5.09	2.369	98.003	0.982	0.395	1.334	|	3.7	5.55	5.81666666666667	0.383011413520632	5.81666666666667	0.383011413520632	5.81666666666667	0.383011413520632	7.59333333333333	|	8.6419557971561	15.95	9.13	8.18	1.85	9.25	3.7	5.55	|	98.003	98.88375	0.982	11.3631685124235	11.3631685124235	1.84564702416655	0.690298507462687
30	Leposternon_malkini	MZUSP_13750		Amphisbaenidae	Amphisbaenia	Lacertoidea	2	1	extant	|	7	p1	|	2.32	0.353	0.113	4.612	3.478	98.501	0.283	0.104	0.454	|	2.68	8.04	9.82666666666667	0.647058823529412	9.82666666666667	0.647058823529412	9.82666666666667	0.647058823529412	7.59333333333333	|	8.6419557971561	15.95	9.13	8.18	4.01	8.29	0.25	5.61	|	98.501	98.88375	0.283	3.27472167924221	3.27472167924221	1.84564702416655	0.690298507462687
30	Leposternon_malkini	MZUSP_13750		Amphisbaenidae	Amphisbaenia	Lacertoidea	2	1	extant	|	8	p2	|	1.83	0.252	0.164	5.935	2.47	97.145	0.279	0.089	0.375	|	5.36	8.04	12.5066666666667	0.823529411764706	12.5066666666667	0.823529411764706	12.5066666666667	0.823529411764706	7.59333333333333	|	8.6419557971561	15.95	9.13	8.18	2.68	8.29	0.25	2.93	|	97.145	98.88375	0.279	3.22843586045434	3.22843586045434	1.84564702416655	0.690298507462687
30	Leposternon_malkini	MZUSP_13750		Amphisbaenidae	Amphisbaenia	Lacertoidea	2	1	extant	|	9	end	|										|					15.1866666666667	1	15.1866666666667	1	7.59333333333333	|	8.6419557971561				2.68				|	97.145	98.88375	0.279		3.22843586045434	1.84564702416655	0.690298507462687
31	Amphisbaena_cubana	ZMB_6904		Amphisbaenidae	Amphisbaenia	Lacertoidea	2	1	extant	|	0	start	|										|					0	0	0	0	4.4	|	3.44241194513382				0				|	99.582	99.8205	0.1135		3.29710684859908	2.66382993847168	0.499009900990099
31	Amphisbaena_cubana	ZMB_6904		Amphisbaenidae	Amphisbaenia	Lacertoidea	2	1	extant	|	1	pm1	|	0.42	0.224	0.075	1.544	0.946	99.164	0.145	0.054	0.25	|	0.883333333333333	2.65	1.02	0.115909090909091	1.02	0.115909090909091	1.18166666666667	0.134280303030303	4.4	|	3.44241194513382	9.17	3.86	3.07	1.02	6.68	4.03	5.79666666666667	|	99.582	99.8205	0.1135	4.21216293433363	3.29710684859908	2.66382993847168	0.499009900990099
31	Amphisbaena_cubana	ZMB_6904		Amphisbaenidae	Amphisbaenia	Lacertoidea	2	1	extant	|	2	pm2	|	0.035	0.091	0.091	0.241	0.224	100	0.153	0.018	0.163	|	1.76666666666667	2.65	1.90333333333333	0.216287878787879	1.90333333333333	0.216287878787879	1.98833333333333	0.22594696969697	4.4	|	3.44241194513382	9.17	3.86	3.07	0.883333333333333	6.68	4.03	4.91333333333333	|	100	99.8205	0.1205	4.44455813071066	3.50045264542898	2.66382993847168	0.499009900990099
31	Amphisbaena_cubana	ZMB_6904		Amphisbaenidae	Amphisbaenia	Lacertoidea	2	1	extant	|	3	n1	|	0.173	0.183	0.108	1.652	0.556	100	0.082	0.018	0.117	|	0.73	2.19	1.34333333333333	0.152651515151515	1.34333333333333	0.152651515151515			4.4	|	3.44241194513382	9.17	3.86	3.07	-0.56	6.45	4.26	5.72	|		99.8205		2.38205076286453		2.66382993847168	0.499009900990099
31	Amphisbaena_cubana	ZMB_6904		Amphisbaenidae	Amphisbaenia	Lacertoidea	2	1	extant	|	4	n2	|	0.15	0.125	0.266	1.577	0.515	100	0.088	0.022	0.134	|	1.46	2.19	2.07333333333333	0.235606060606061	2.07333333333333	0.235606060606061			4.4	|	3.44241194513382	9.17	3.86	3.07	0.73	6.45	4.26	4.99	|		99.8205		2.55634716014731		2.66382993847168	0.499009900990099
31	Amphisbaena_cubana	ZMB_6904		Amphisbaenidae	Amphisbaenia	Lacertoidea	2	1	extant	|	5	f1	|	0.379	0.266	0.224	1.668	0.34	99.4	0.238	0.031	0.262	|	0.84	2.52	3.06333333333333	0.348106060606061	3.06333333333333	0.348106060606061	3.06333333333333	0.348106060606061	4.4	|	3.44241194513382	9.17	3.86	3.07	0.99	6.23	3.71	5.39	|	99.4	99.8205	0.238	6.91375709221658	6.91375709221658	2.66382993847168	0.499009900990099
31	Amphisbaena_cubana	ZMB_6904		Amphisbaenidae	Amphisbaenia	Lacertoidea	2	1	extant	|	6	f2	|	0.469	0.066	0.216	1.776	1.096	99.941	0.143	0.049	0.218	|	1.68	2.52	3.90333333333333	0.443560606060606	3.90333333333333	0.443560606060606	3.90333333333333	0.443560606060606	4.4	|	3.44241194513382	9.17	3.86	3.07	0.84	6.23	3.71	4.55	|	99.941	99.8205	0.143	4.15406413523937	4.15406413523937	2.66382993847168	0.499009900990099
31	Amphisbaena_cubana	ZMB_6904		Amphisbaenidae	Amphisbaenia	Lacertoidea	2	1	extant	|	7	p1	|	0.401	0.183	0.149	2.05	1.486	100	0.109	0.017	0.13	|	1.68333333333333	5.05	5.43333333333333	0.617424242424242	5.43333333333333	0.617424242424242	5.43333333333333	0.617424242424242	4.4	|	3.44241194513382	9.17	3.86	3.07	1.53	4.95	-0.1	3.26666666666667	|	100	99.8205	0.109	3.166384550637	3.166384550637	2.66382993847168	0.499009900990099
31	Amphisbaena_cubana	ZMB_6904		Amphisbaenidae	Amphisbaenia	Lacertoidea	2	1	extant	|	8	p2	|	0.347	0.208	0.066	2.996	1.179	100	0.114	0.045	0.201	|	3.36666666666667	5.05	7.11666666666667	0.808712121212121	7.11666666666667	0.808712121212121	7.11666666666667	0.808712121212121	4.4	|	3.44241194513382	9.17	3.86	3.07	1.68333333333333	4.95	-0.1	1.58333333333333	|	100	99.8205	0.114	3.31163154837265	3.31163154837265	2.66382993847168	0.499009900990099
31	Amphisbaena_cubana	ZMB_6904		Amphisbaenidae	Amphisbaenia	Lacertoidea	2	1	extant	|	9	end	|										|					8.8	1	8.8	1	4.4	|	3.44241194513382				1.68333333333333				|	100	99.8205	0.114		3.31163154837265	2.66382993847168	0.499009900990099
32	Amphisbaena_alba	ZMB_77355		Amphisbaenidae	Amphisbaenia	Lacertoidea	2	1	extant	|	0	start	|										|					0	0	0	0	12.2566666666667	|	9.22819592336444				0				|	95.8785	97.7680833333333	0.6105		6.61559426208436	2.40025246363912	0.54119425547997
32	Amphisbaena_alba	ZMB_77355		Amphisbaenidae	Amphisbaenia	Lacertoidea	2	1	extant	|	1	pm1	|	3.646	0.248	0.089	3.54	2.425	93.444	0.909	0.268	1.182	|	2.30666666666667	6.92	3.2	0.130541202066902	3.2	0.130541202066902	4.05333333333333	0.165352189284743	12.2566666666667	|	9.22819592336444	22.15	10.09	8.44	3.2	19.77	12.85	17.4633333333333	|	95.8785	97.7680833333333	0.6105	9.85024600202241	6.61559426208436	2.40025246363912	0.54119425547997
32	Amphisbaena_alba	ZMB_77355		Amphisbaenidae	Amphisbaenia	Lacertoidea	2	1	extant	|	2	pm2	|	0.204	0.124	0.124	0.407	0.708	100	0.365	0.044	0.391	|	4.61333333333333	6.92	5.50666666666667	0.224639651890128	5.50666666666667	0.224639651890128	6.03166666666667	0.246056567854229	12.2566666666667	|	9.22819592336444	22.15	10.09	8.44	2.30666666666667	19.77	12.85	15.1566666666667	|	99.638	97.7680833333333	0.3165	3.95526929674167	3.42970611621572	2.40025246363912	0.54119425547997
32	Amphisbaena_alba	ZMB_77355		Amphisbaenidae	Amphisbaenia	Lacertoidea	2	1	extant	|	3	n1	|	1.783	0.071	0.106	4.832	1.469	98.313	0.312	0.116	0.496	|	1.65	4.95	4.90666666666667	0.200163176502584	4.90666666666667	0.200163176502584			12.2566666666667	|	9.22819592336444	22.15	10.09	8.44	-0.6	23.23	18.28	21.58	|		97.7680833333333		3.3809425221463		2.40025246363912	0.54119425547997
32	Amphisbaena_alba	ZMB_77355		Amphisbaenidae	Amphisbaenia	Lacertoidea	2	1	extant	|	4	n2	|	1.082	0.142	0.071	3.593	1.204	99.276	0.268	0.111	0.451	|	3.3	4.95	6.55666666666667	0.26747348381833	6.55666666666667	0.26747348381833			12.2566666666667	|	9.22819592336444	22.15	10.09	8.44	1.65	23.23	18.28	19.93	|		97.7680833333333		2.90414293568977		2.40025246363912	0.54119425547997
32	Amphisbaena_alba	ZMB_77355		Amphisbaenidae	Amphisbaenia	Lacertoidea	2	1	extant	|	5	f1	|	2.445	0.159	0.106	4.797	0.779	99.731	0.565	0.113	0.672	|	2.38666666666667	7.16	9.25666666666667	0.377617623062279	9.25666666666667	0.377617623062279	9.25666666666667	0.377617623062279	12.2566666666667	|	9.22819592336444	22.15	10.09	8.44	2.7	23.16	16	20.7733333333333	|	99.731	97.7680833333333	0.565	6.12254014427135	6.12254014427135	2.40025246363912	0.54119425547997
32	Amphisbaena_alba	ZMB_77355		Amphisbaenidae	Amphisbaenia	Lacertoidea	2	1	extant	|	6	f2	|	2.682	0.195	0.195	4.195	2.637	99.731	0.369	0.127	0.496	|	4.77333333333333	7.16	11.6433333333333	0.474979602937177	11.6433333333333	0.474979602937177	11.6433333333333	0.474979602937177	12.2566666666667	|	9.22819592336444	22.15	10.09	8.44	2.38666666666667	23.16	16	18.3866666666667	|	99.731	97.7680833333333	0.369	3.99861471369226	3.99861471369226	2.40025246363912	0.54119425547997
32	Amphisbaena_alba	ZMB_77355		Amphisbaenidae	Amphisbaenia	Lacertoidea	2	1	extant	|	7	p1	|	2.503	0.266	0.089	4.089	2.921	100	0.405	0.08	0.54	|	4.41	13.23	15.6933333333333	0.6401958118031	15.6933333333333	0.6401958118031	15.6933333333333	0.6401958118031	12.2566666666667	|	9.22819592336444	22.15	10.09	8.44	4.05	19.11	5.88	14.7	|	100	97.7680833333333	0.405	4.38872346624761	4.38872346624761	2.40025246363912	0.54119425547997
32	Amphisbaena_alba	ZMB_77355		Amphisbaenidae	Amphisbaenia	Lacertoidea	2	1	extant	|	8	p2	|	2.332	0.23	0.089	5.204	2.956	91.63	0.564	0.36	1.001	|	8.82	13.23	20.1033333333333	0.82009790590155	20.1033333333333	0.82009790590155	20.1033333333333	0.82009790590155	12.2566666666667	|	9.22819592336444	22.15	10.09	8.44	4.41	19.11	5.88	10.29	|	91.63	97.7680833333333	0.564	6.1117037900337	6.1117037900337	2.40025246363912	0.54119425547997
32	Amphisbaena_alba	ZMB_77355		Amphisbaenidae	Amphisbaenia	Lacertoidea	2	1	extant	|	9	end	|										|					24.5133333333333	1	24.5133333333333	1	12.2566666666667	|	9.22819592336444				4.41				|	91.63	97.7680833333333	0.564		6.1117037900337	2.40025246363912	0.54119425547997
33	Geocalamus_acutus	ZMB_21941		Amphisbaenidae	Amphisbaenia	Lacertoidea	2	1	extant	|	0	start	|										|					0	0	0	0	4.295	|	3.30998489422535				0				|	97.878	99.73475	0.161		4.86407053642097	2.28701950066501	0.714285714285714
33	Geocalamus_acutus	ZMB_21941		Amphisbaenidae	Amphisbaenia	Lacertoidea	2	1	extant	|	1	pm1	|	0.212	0.336	0.259	0.777	0.847	97.878	0.161	0.044	0.221	|	0.45	1.35	0.8	0.093131548311991	0.8	0.093131548311991	0.8	0.093131548311991	4.295	|	3.30998489422535	7.57	3.3	3.32	0.8	7.39	6.04	6.94	|	97.878	99.73475	0.161	4.86407053642097	4.86407053642097	2.28701950066501	0.714285714285714
33	Geocalamus_acutus	ZMB_21941		Amphisbaenidae	Amphisbaenia	Lacertoidea	2	1	extant	|	2	pm2	|	0.074	0.546	0.315	0.399	0.518	100	0.145	0.043	0.178	|	0.9	1.35	1.25	0.145518044237485	1.25	0.145518044237485	1.25	0.145518044237485	4.295	|	3.30998489422535	7.57	3.3	3.32	0.45	7.39	6.04	6.49	|	100	99.73475	0.145	4.38068464460274	4.38068464460274	2.28701950066501	0.714285714285714
33	Geocalamus_acutus	ZMB_21941		Amphisbaenidae	Amphisbaenia	Lacertoidea	2	1	extant	|	3	n1	|	0.11	0.322	0.273	1.127	0.385	100	0.093	0.021	0.12	|	0.876666666666667	2.63	1.34	0.155995343422584	1.34	0.155995343422584	1.34	0.155995343422584	4.295	|	3.30998489422535	7.57	3.3	3.32	0.09	10.41	7.78	9.53333333333333	|	100	99.73475	0.093	2.80968049619348	2.80968049619348	2.28701950066501	0.714285714285714
33	Geocalamus_acutus	ZMB_21941		Amphisbaenidae	Amphisbaenia	Lacertoidea	2	1	extant	|	4	n2	|	0.083	0.182	0.07	1.365	0.511	100	0.061	0.023	0.099	|	1.75333333333333	2.63	2.21666666666667	0.258051998447808	2.21666666666667	0.258051998447808	2.21666666666667	0.258051998447808	4.295	|	3.30998489422535	7.57	3.3	3.32	0.876666666666667	10.41	7.78	8.65666666666667	|	100	99.73475	0.061	1.84290871255701	1.84290871255701	2.28701950066501	0.714285714285714
33	Geocalamus_acutus	ZMB_21941		Amphisbaenidae	Amphisbaenia	Lacertoidea	2	1	extant	|	5	f1	|	0.267	0.441	0.252	1.743	0.742	100	0.119	0.02	0.151	|	1.06666666666667	3.2	2.65666666666667	0.309274350019402	2.65666666666667	0.309274350019402	2.65666666666667	0.309274350019402	4.295	|	3.30998489422535	7.57	3.3	3.32	0.44	10.82	7.62	9.75333333333333	|	100	99.73475	0.119	3.59518257039811	3.59518257039811	2.28701950066501	0.714285714285714
33	Geocalamus_acutus	ZMB_21941		Amphisbaenidae	Amphisbaenia	Lacertoidea	2	1	extant	|	6	f2	|	0.467	0.14	0.322	1.771	0.994	100	0.133	0.04	0.219	|	2.13333333333333	3.2	3.72333333333333	0.433449747768723	3.72333333333333	0.433449747768723	3.72333333333333	0.433449747768723	4.295	|	3.30998489422535	7.57	3.3	3.32	1.06666666666667	10.82	7.62	8.68666666666667	|	100	99.73475	0.133	4.01814522573906	4.01814522573906	2.28701950066501	0.714285714285714
33	Geocalamus_acutus	ZMB_21941		Amphisbaenidae	Amphisbaenia	Lacertoidea	2	1	extant	|	7	p1	|	0.371	0.399	0.126	1.883	1.561	100	0.106	0.015	0.139	|	1.49333333333333	4.48	5.60333333333333	0.652308886301901	5.60333333333333	0.652308886301901	5.60333333333333	0.652308886301901	4.295	|	3.30998489422535	7.57	3.3	3.32	1.88	10.42	5.94	8.92666666666667	|	100	99.73475	0.106	3.20243153329579	3.20243153329579	2.28701950066501	0.714285714285714
33	Geocalamus_acutus	ZMB_21941		Amphisbaenidae	Amphisbaenia	Lacertoidea	2	1	extant	|	8	p2	|	0.232	0.238	0.182	2.723	1.148	100	0.075	0.02	0.113	|	2.98666666666667	4.48	7.09666666666667	0.826154443150951	7.09666666666667	0.826154443150951	7.09666666666667	0.826154443150951	4.295	|	3.30998489422535	7.57	3.3	3.32	1.49333333333333	10.42	5.94	7.43333333333333	|	100	99.73475	0.075	2.26587136789797	2.26587136789797	2.28701950066501	0.714285714285714
33	Geocalamus_acutus	ZMB_21941		Amphisbaenidae	Amphisbaenia	Lacertoidea	2	1	extant	|	9	end	|										|					8.59	1	8.59	1	4.295	|	3.30998489422535				1.49333333333333				|	100	99.73475	0.075		2.26587136789797	2.28701950066501	0.714285714285714
34	Trogonophis_wiegmanni	ZMB_55026		Trogonophidae	Amphisbaenia	Lacertoidea	2	1	extant	|	0	start	|										|					0	0	0	0	5.61	|	5.09588068934115				0				|	99.1105	99.85175	0.1705		3.34583971631495	2.15468152992012	0.350067842605156
34	Trogonophis_wiegmanni	ZMB_55026		Trogonophidae	Amphisbaenia	Lacertoidea	2	1	extant	|	1	pm1	|	0.536	0.146	0.244	1.452	1.049	98.221	0.224	0.06	0.294	|	1.07	3.21	1.17	0.10427807486631	1.17	0.10427807486631	1.51	0.13458110516934	5.61	|	5.09588068934115	10.98	4.8	5.41	1.17	6.44	3.23	5.37	|	99.1105	99.85175	0.1705	4.39570731058386	3.34583971631495	2.15468152992012	0.350067842605156
34	Trogonophis_wiegmanni	ZMB_55026		Trogonophidae	Amphisbaenia	Lacertoidea	2	1	extant	|	2	pm2	|	0.2	0.366	0.317	0.891	0.378	100	0.27	0.056	0.318	|	2.14	3.21	2.24	0.199643493761141	2.24	0.199643493761141	2.42333333333333	0.215983363042187	5.61	|	5.09588068934115	10.98	4.8	5.41	1.07	6.44	3.23	4.3	|	100	99.85175	0.237	5.29839720472162	4.65081532414453	2.15468152992012	0.350067842605156
34	Trogonophis_wiegmanni	ZMB_55026		Trogonophidae	Amphisbaenia	Lacertoidea	2	1	extant	|	3	n1	|	0.235	0.232	0.268	2.416	0.488	100	0.117	0.032	0.164	|	0.756666666666667	2.27	1.85	0.164884135472371	1.85	0.164884135472371			5.61	|	5.09588068934115	10.98	4.8	5.41	-0.39	5.67	3.4	4.91333333333333	|		99.85175		2.29597212204603		2.15468152992012	0.350067842605156
34	Trogonophis_wiegmanni	ZMB_55026		Trogonophidae	Amphisbaenia	Lacertoidea	2	1	extant	|	4	n2	|	0.197	0.354	0.549	2.025	0.354	100	0.204	0.037	0.24	|	1.51333333333333	2.27	2.60666666666667	0.232323232323232	2.60666666666667	0.232323232323232			5.61	|	5.09588068934115	10.98	4.8	5.41	0.756666666666667	5.67	3.4	4.15666666666667	|		99.85175		4.00323344356744		2.15468152992012	0.350067842605156
34	Trogonophis_wiegmanni	ZMB_55026		Trogonophidae	Amphisbaenia	Lacertoidea	2	1	extant	|	5	f1	|	1.441	0.159	0.244	2.769	1.208	100	0.469	0.143	0.61	|	0.86	2.58	3.58666666666667	0.319667260843731	3.58666666666667	0.319667260843731	3.58666666666667	0.319667260843731	5.61	|	5.09588068934115	10.98	4.8	5.41	0.98	5.53	2.95	4.67	|	100	99.85175	0.469	9.20351218153496	9.20351218153496	2.15468152992012	0.350067842605156
34	Trogonophis_wiegmanni	ZMB_55026		Trogonophidae	Amphisbaenia	Lacertoidea	2	1	extant	|	6	f2	|	0.349	0.207	0.195	2.147	0.708	100	0.16	0.033	0.208	|	1.72	2.58	4.44666666666667	0.396316102198455	4.44666666666667	0.396316102198455	4.44666666666667	0.396316102198455	5.61	|	5.09588068934115	10.98	4.8	5.41	0.86	5.53	2.95	3.81	|	100	99.85175	0.16	3.13979093613133	3.13979093613133	2.15468152992012	0.350067842605156
34	Trogonophis_wiegmanni	ZMB_55026		Trogonophidae	Amphisbaenia	Lacertoidea	2	1	extant	|	7	p1	|	0.774	0.329	0.159	2.294	2.196	100	0.19	0.117	0.39	|	2.45666666666667	7.37	6.30666666666667	0.562091503267974	6.30666666666667	0.562091503267974	6.30666666666667	0.562091503267974	5.61	|	5.09588068934115	10.98	4.8	5.41	1.86	5.79	-1.58	3.33333333333333	|	100	99.85175	0.19	3.72850173665595	3.72850173665595	2.15468152992012	0.350067842605156
34	Trogonophis_wiegmanni	ZMB_55026		Trogonophidae	Amphisbaenia	Lacertoidea	2	1	extant	|	8	p2	|	0.694	0.378	0.293	3.099	1.671	100	0.21	0.096	0.366	|	4.91333333333333	7.37	8.76333333333333	0.781045751633987	8.76333333333333	0.781045751633987	8.76333333333333	0.781045751633987	5.61	|	5.09588068934115	10.98	4.8	5.41	2.45666666666667	5.79	-1.58	0.876666666666667	|	100	99.85175	0.21	4.12097560367237	4.12097560367237	2.15468152992012	0.350067842605156
34	Trogonophis_wiegmanni	ZMB_55026		Trogonophidae	Amphisbaenia	Lacertoidea	2	1	extant	|	9	end	|										|					11.22	1	11.22	1	5.61	|	5.09588068934115				2.45666666666667				|	100	99.85175	0.21		4.12097560367237	2.15468152992012	0.350067842605156
35	Cadea_blanoides	ZMB_4082		Cadeidae	Amphisbaenia	Lacertoidea	2	1	extant	|	0	start	|										|					0	0	0	0	6.615	|	5.77217463353284				0				|	98.6605	99.77675	0.241		4.17520285335679	2.29029799673762	0.49034749034749
35	Cadea_blanoides	ZMB_4082		Cadeidae	Amphisbaenia	Lacertoidea	2	1	extant	|	1	pm1	|	0.881	0.308	0.198	1.881	1.485	97.321	0.329	0.091	0.44	|	1.25	3.75	1.57	0.118669690098262	1.57	0.118669690098262	1.97	0.148904006046863	6.615	|	5.77217463353284	13.22	6.17	5.4	1.57	6.85	3.1	5.6	|	98.6605	99.77675	0.241	5.69975825209288	4.17520285335679	2.29029799673762	0.49034749034749
35	Cadea_blanoides	ZMB_4082		Cadeidae	Amphisbaenia	Lacertoidea	2	1	extant	|	2	pm2	|	0.08	0.231	0.154	0.396	0.286	100	0.246	0.041	0.264	|	2.5	3.75	2.82	0.213151927437642	2.82	0.213151927437642	3.08	0.232804232804233	6.615	|	5.77217463353284	13.22	6.17	5.4	1.25	6.85	3.1	4.35	|	100	99.77675	0.2005	4.26182531919407	3.47356088007484	2.29029799673762	0.49034749034749
35	Cadea_blanoides	ZMB_4082		Cadeidae	Amphisbaenia	Lacertoidea	2	1	extant	|	3	n1	|	0.357	0.275	0.462	2.387	0.847	100	0.153	0.055	0.234	|	0.97	2.91	2.37	0.179138321995465	2.37	0.179138321995465			6.615	|	5.77217463353284	13.22	6.17	5.4	-0.45	7.4	4.49	6.43	|		99.77675		2.6506474546207		2.29029799673762	0.49034749034749
35	Cadea_blanoides	ZMB_4082		Cadeidae	Amphisbaenia	Lacertoidea	2	1	extant	|	4	n2	|	0.279	0.231	0.308	1.98	0.66	100	0.155	0.045	0.218	|	1.94	2.91	3.34	0.252456538170824	3.34	0.252456538170824			6.615	|	5.77217463353284	13.22	6.17	5.4	0.97	7.4	4.49	5.46	|		99.77675		2.68529644095561		2.29029799673762	0.49034749034749
35	Cadea_blanoides	ZMB_4082		Cadeidae	Amphisbaenia	Lacertoidea	2	1	extant	|	5	f1	|	0.803	0.099	0.22	2.53	0.616	100	0.327	0.093	0.418	|	1.27	3.81	4.5	0.340136054421769	4.5	0.340136054421769	4.5	0.340136054421769	6.615	|	5.77217463353284	13.22	6.17	5.4	1.16	6.81	3	5.54	|	100	99.77675	0.327	5.66510926575797	5.66510926575797	2.29029799673762	0.49034749034749
35	Cadea_blanoides	ZMB_4082		Cadeidae	Amphisbaenia	Lacertoidea	2	1	extant	|	6	f2	|	1.271	0.264	0.319	2.387	1.87	100	0.229	0.063	0.355	|	2.54	3.81	5.77	0.436130007558579	5.77	0.436130007558579	5.77	0.436130007558579	6.615	|	5.77217463353284	13.22	6.17	5.4	1.27	6.81	3	4.27	|	100	99.77675	0.229	3.96730893534732	3.96730893534732	2.29029799673762	0.49034749034749
35	Cadea_blanoides	ZMB_4082		Cadeidae	Amphisbaenia	Lacertoidea	2	1	extant	|	7	p1	|	1.033	0.44	0.319	2.486	2.068	100	0.25	0.067	0.33	|	2.59	7.77	8.05	0.608465608465608	8.05	0.608465608465608	8.05	0.608465608465608	6.615	|	5.77217463353284	13.22	6.17	5.4	2.28	5.21	-2.56	2.62	|	100	99.77675	0.25	4.33112329186389	4.33112329186389	2.29029799673762	0.49034749034749
35	Cadea_blanoides	ZMB_4082		Cadeidae	Amphisbaenia	Lacertoidea	2	1	extant	|	8	p2	|	0.644	0.22	0.836	3.575	1.485	100	0.193	0.092	0.348	|	5.18	7.77	10.64	0.804232804232804	10.64	0.804232804232804	10.64	0.804232804232804	6.615	|	5.77217463353284	13.22	6.17	5.4	2.59	5.21	-2.56	0.03	|	100	99.77675	0.193	3.34362718131892	3.34362718131892	2.29029799673762	0.49034749034749
35	Cadea_blanoides	ZMB_4082		Cadeidae	Amphisbaenia	Lacertoidea	2	1	extant	|	9	end	|										|					13.23	1	13.23	1	6.615	|	5.77217463353284				2.59				|	100	99.77675	0.193		3.34362718131892	2.29029799673762	0.49034749034749
36	Blanus_cinereus	ZMB_1389		Blanidae	Amphisbaenia	Lacertoidea	2	1	extant	|	0	start	|										|					0	0	0	0	3.46833333333333	|	3.09683709613535				0				|	97.438	99.573	0.135		4.35928645289322	2.16349772106553	0.472584856396867
36	Blanus_cinereus	ZMB_1389		Blanidae	Amphisbaenia	Lacertoidea	2	1	extant	|	1	pm1	|	0.252	0.047	0.114	1.092	0.61	94.876	0.206	0.054	0.276	|	0.706666666666667	2.12	0.9	0.129745314752523	0.9	0.129745314752523	1.19333333333333	0.17203267659779	3.46833333333333	|	3.09683709613535	6.7	3.24	2.96	0.9	5.28	3.16	4.57333333333333	|	97.438	99.573	0.135	6.65194821700744	4.35928645289322	2.16349772106553	0.472584856396867
36	Blanus_cinereus	ZMB_1389		Blanidae	Amphisbaenia	Lacertoidea	2	1	extant	|	2	pm2	|	0.052	0.04	0.047	0.637	0.174	100	0.102	0.03	0.137	|	1.41333333333333	2.12	1.60666666666667	0.231619413743393	1.60666666666667	0.231619413743393	1.71333333333333	0.246996636232581	3.46833333333333	|	3.09683709613535	6.7	3.24	2.96	0.706666666666667	5.28	3.16	3.86666666666667	|	100	99.573	0.083	3.29368309774155	2.68015389326028	2.16349772106553	0.472584856396867
36	Blanus_cinereus	ZMB_1389		Blanidae	Amphisbaenia	Lacertoidea	2	1	extant	|	3	n1	|	0.076	0.074	0.241	1.427	0.429	100	0.064	0.009	0.08	|	0.333333333333333	1	1.48666666666667	0.214320038443056	1.48666666666667	0.214320038443056			3.46833333333333	|	3.09683709613535	6.7	3.24	2.96	-0.12	5.23	4.23	4.89666666666667	|		99.573		2.06662468877901		2.16349772106553	0.472584856396867
36	Blanus_cinereus	ZMB_1389		Blanidae	Amphisbaenia	Lacertoidea	2	1	extant	|	4	n2	|	0.092	0.06	0.154	1.487	0.402	100	0.064	0.016	0.095	|	0.666666666666667	1	1.82	0.262373858721768	1.82	0.262373858721768			3.46833333333333	|	3.09683709613535	6.7	3.24	2.96	0.333333333333333	5.23	4.23	4.56333333333333	|		99.573		2.06662468877901		2.16349772106553	0.472584856396867
36	Blanus_cinereus	ZMB_1389		Blanidae	Amphisbaenia	Lacertoidea	2	1	extant	|	5	f1	|	0.205	0.221	0.241	1.514	0.348	100	0.142	0.038	0.198	|	0.603333333333333	1.81	2.38	0.343104276790005	2.38	0.343104276790005	2.38	0.343104276790005	3.46833333333333	|	3.09683709613535	6.7	3.24	2.96	0.56	5.26	3.45	4.65666666666667	|	100	99.573	0.142	4.58532352822843	4.58532352822843	2.16349772106553	0.472584856396867
36	Blanus_cinereus	ZMB_1389		Blanidae	Amphisbaenia	Lacertoidea	2	1	extant	|	6	f2	|	0.267	0.114	0.074	1.588	1.005	100	0.078	0.015	0.105	|	1.20666666666667	1.81	2.98333333333333	0.430081691494474	2.98333333333333	0.430081691494474	2.98333333333333	0.430081691494474	3.46833333333333	|	3.09683709613535	6.7	3.24	2.96	0.603333333333333	5.26	3.45	4.05333333333333	|	100	99.573	0.078	2.51869883944942	2.51869883944942	2.16349772106553	0.472584856396867
36	Blanus_cinereus	ZMB_1389		Blanidae	Amphisbaenia	Lacertoidea	2	1	extant	|	7	p1	|	0.235	0.087	0.288	2.07	1.313	100	0.067	0.009	0.094	|	1.27666666666667	3.83	4.38333333333333	0.631907736665065	4.38333333333333	0.631907736665065	4.38333333333333	0.631907736665065	3.46833333333333	|	3.09683709613535	6.7	3.24	2.96	1.4	4.27	0.44	2.99333333333333	|	100	99.573	0.067	2.16349772106553	2.16349772106553	2.16349772106553	0.472584856396867
36	Blanus_cinereus	ZMB_1389		Blanidae	Amphisbaenia	Lacertoidea	2	1	extant	|	8	p2	|	0.185	0.121	0.201	2.144	0.637	100	0.082	0.011	0.098	|	2.55333333333333	3.83	5.66	0.815953868332533	5.66	0.815953868332533	5.66	0.815953868332533	3.46833333333333	|	3.09683709613535	6.7	3.24	2.96	1.27666666666667	4.27	0.44	1.71666666666667	|	100	99.573	0.082	2.64786288249811	2.64786288249811	2.16349772106553	0.472584856396867
36	Blanus_cinereus	ZMB_1389		Blanidae	Amphisbaenia	Lacertoidea	2	1	extant	|	9	end	|										|					6.93666666666667	1	6.93666666666667	1	3.46833333333333	|	3.09683709613535				1.27666666666667				|	100	99.573	0.082		2.64786288249811	2.16349772106553	0.472584856396867
37	Bipes_tridactylus	FMNH_265140_CG5528		Bipedidae	Amphisbaenia	Lacertoidea	2	1	extant	|	0	start	|										|					0	0	0	0	3.68	|	4.36669211188515				0				|	95.601	95.8431666666667	0.166		3.80150456562269	1.7862491332444	0.722689075630252
37	Bipes_tridactylus	FMNH_265140_CG5528		Bipedidae	Amphisbaenia	Lacertoidea	2	1	extant	|	1	pm1	|	0.616	0.18	0.24	1.578	0.906	91.202	0.256	0.069	0.337	|	0.986666666666667	2.96	0.58	0.078804347826087	0.58	0.078804347826087	0.948333333333333	0.128849637681159	3.68	|	4.36669211188515	7.8	4.54	4.2	0.58	2.65	-0.31	1.66333333333333	|	95.601	95.8431666666667	0.166	5.86256125782777	3.80150456562269	1.7862491332444	0.722689075630252
37	Bipes_tridactylus	FMNH_265140_CG5528		Bipedidae	Amphisbaenia	Lacertoidea	2	1	extant	|	2	pm2	|	0.201	0.162	0.306	0.81	0.402	94.992	0.305	0.062	0.348	|	1.97333333333333	2.96	1.56666666666667	0.21286231884058	1.56666666666667	0.21286231884058	1.72333333333333	0.234148550724638	3.68	|	4.36669211188515	7.8	4.54	4.2	0.986666666666667	2.65	-0.31	0.676666666666667	|	97.496	95.8431666666667	0.196	6.98469212358386	4.48852346302438	1.7862491332444	0.722689075630252
37	Bipes_tridactylus	FMNH_265140_CG5528		Bipedidae	Amphisbaenia	Lacertoidea	2	1	extant	|	3	n1	|	0.15	0.426	0.45	2.394	0.51	100	0.076	0.027	0.124	|	0.563333333333333	1.69	1.31666666666667	0.178894927536232	1.31666666666667	0.178894927536232			3.68	|	4.36669211188515	7.8	4.54	4.2	-0.25	2.58	0.89	2.01666666666667	|		95.8431666666667		1.74044787341762		1.7862491332444	0.722689075630252
37	Bipes_tridactylus	FMNH_265140_CG5528		Bipedidae	Amphisbaenia	Lacertoidea	2	1	extant	|	4	n2	|	0.119	0.012	0.108	1.752	0.486	100	0.087	0.025	0.128	|	1.12666666666667	1.69	1.88	0.255434782608696	1.88	0.255434782608696			3.68	|	4.36669211188515	7.8	4.54	4.2	0.563333333333333	2.58	0.89	1.45333333333333	|		95.8431666666667		1.99235480246491		1.7862491332444	0.722689075630252
37	Bipes_tridactylus	FMNH_265140_CG5528		Bipedidae	Amphisbaenia	Lacertoidea	2	1	extant	|	5	f1	|	0.608	0.408	0.342	1.938	0.684	98.407	0.259	0.062	0.339	|	0.86	2.58	2.75	0.373641304347826	2.75	0.373641304347826	2.75	0.373641304347826	3.68	|	4.36669211188515	7.8	4.54	4.2	0.87			3.69	|	98.407	95.8431666666667	0.259	5.93126314756794	5.93126314756794	1.7862491332444	0.722689075630252
37	Bipes_tridactylus	FMNH_265140_CG5528		Bipedidae	Amphisbaenia	Lacertoidea	2	1	extant	|	6	f2	|	0.534	0.402	0.258	1.674	1.41	100	0.14	0.025	0.177	|	1.72	2.58	3.61	0.490489130434783	3.61	0.490489130434783	3.61	0.490489130434783	3.68	|	4.36669211188515	7.8	4.54	4.2	0.86	0	0	2.83	|	100	95.8431666666667	0.14	3.20608818787456	3.20608818787456	1.7862491332444	0.722689075630252
37	Bipes_tridactylus	FMNH_265140_CG5528		Bipedidae	Amphisbaenia	Lacertoidea	2	1	extant	|	7	p1	|	0.582	0.396	0.516	2.358	1.998	100	0.097	0.02	0.154	|	1.19	3.57	4.98	0.676630434782609	4.98	0.676630434782609	4.98	0.676630434782609	3.68	|	4.36669211188515	7.8	4.54	4.2	1.37			1.45	|	100	95.8431666666667	0.097	2.2213611015988	2.2213611015988	1.7862491332444	0.722689075630252
37	Bipes_tridactylus	FMNH_265140_CG5528		Bipedidae	Amphisbaenia	Lacertoidea	2	1	extant	|	8	p2	|	0.628	0.486	0.336	2.964	1.968	83.555	0.182	0.098	0.312	|	2.38	3.57	6.17	0.838315217391304	6.17	0.838315217391304	6.17	0.838315217391304	3.68	|	4.36669211188515	7.8	4.54	4.2	1.19	0	0	0.26	|	83.555	95.8431666666667	0.182	4.16791464423693	4.16791464423693	1.7862491332444	0.722689075630252
37	Bipes_tridactylus	FMNH_265140_CG5528		Bipedidae	Amphisbaenia	Lacertoidea	2	1	extant	|	9	end	|										|					7.36	1	7.36	1	3.68	|	4.36669211188515				1.19				|	83.555	95.8431666666667	0.182		4.16791464423693	1.7862491332444	0.722689075630252
38	Rhineura_floridana	ZMB_13848		Rhineuridae	Amphisbaenia	Lacertoidea	2	1	extant	|	0	start	|										|					0	0	0	0	5.05833333333333	|	4.26434051173215				0				|	92.523	99.051375	0.323		7.57444202946166	2.20901683955197	0.814663951120163
38	Rhineura_floridana	ZMB_13848		Rhineuridae	Amphisbaenia	Lacertoidea	2	1	extant	|	1	pm1	|	0.634	0.091	0.108	1.162	1.461	92.523	0.323	0.155	0.505	|	0.33	0.99	0.54	0.05337726523888	0.54	0.05337726523888	0.54	0.05337726523888	5.05833333333333	|	4.26434051173215	9.42	4.34	4.19	0.54	3.15	2.16	2.82	|	92.523	99.051375	0.323	7.57444202946166	7.57444202946166	2.20901683955197	0.814663951120163
38	Rhineura_floridana	ZMB_13848		Rhineuridae	Amphisbaenia	Lacertoidea	2	1	extant	|	2	pm2	|	0.081	0.025	0.1	0.606	0.473	100	0.132	0.048	0.186	|	0.66	0.99	0.87	0.085996705107084	0.87	0.085996705107084	0.87	0.085996705107084	5.05833333333333	|	4.26434051173215	9.42	4.34	4.19	0.33	3.15	2.16	2.49	|	100	99.051375	0.132	3.09543760956328	3.09543760956328	2.20901683955197	0.814663951120163
38	Rhineura_floridana	ZMB_13848		Rhineuridae	Amphisbaenia	Lacertoidea	2	1	extant	|	3	n1	|	0.224	0.05	0.116	2.349	0.681	100	0.081	0.017	0.111	|	0.9	2.7	1.19	0.117627677100494	1.19	0.117627677100494	1.19	0.117627677100494	5.05833333333333	|	4.26434051173215	9.42	4.34	4.19	0.32	8.21	5.51	7.31	|	100	99.051375	0.081	1.89947307859565	1.89947307859565	2.20901683955197	0.814663951120163
38	Rhineura_floridana	ZMB_13848		Rhineuridae	Amphisbaenia	Lacertoidea	2	1	extant	|	4	n2	|	0.246	0.042	0.149	2.274	0.664	100	0.101	0.02	0.133	|	1.8	2.7	2.09	0.20658978583196	2.09	0.20658978583196	2.09	0.20658978583196	5.05833333333333	|	4.26434051173215	9.42	4.34	4.19	0.9	8.21	5.51	6.41	|	100	99.051375	0.101	2.36847877701433	2.36847877701433	2.20901683955197	0.814663951120163
38	Rhineura_floridana	ZMB_13848		Rhineuridae	Amphisbaenia	Lacertoidea	2	1	extant	|	5	f1	|	0.458	0.091	0.216	2.332	0.54	100	0.195	0.071	0.282	|	1.33333333333333	4	3.3	0.326194398682043	3.3	0.326194398682043	3.3	0.326194398682043	5.05833333333333	|	4.26434051173215	9.42	4.34	4.19	1.21	6.93	2.93	5.59666666666667	|	100	99.051375	0.195	4.57280555958211	4.57280555958211	2.20901683955197	0.814663951120163
38	Rhineura_floridana	ZMB_13848		Rhineuridae	Amphisbaenia	Lacertoidea	2	1	extant	|	6	f2	|	0.869	0.091	0.307	2.614	1.901	100	0.14	0.054	0.254	|	2.66666666666667	4	4.63333333333333	0.457990115321252	4.63333333333333	0.457990115321252	4.63333333333333	0.457990115321252	5.05833333333333	|	4.26434051173215	9.42	4.34	4.19	1.33333333333333	6.93	2.93	4.26333333333333	|	100	99.051375	0.14	3.28303988893075	3.28303988893075	2.20901683955197	0.814663951120163
38	Rhineura_floridana	ZMB_13848		Rhineuridae	Amphisbaenia	Lacertoidea	2	1	extant	|	7	p1	|	0.368	0.141	0.033	2.739	1.635	99.888	0.11	0.059	0.242	|	1.63666666666667	4.91	6.84333333333333	0.676441515650741	6.84333333333333	0.676441515650741	6.84333333333333	0.676441515650741	5.05833333333333	|	4.26434051173215	9.42	4.34	4.19	2.21	3.89	-1.02	2.25333333333333	|	99.888	99.051375	0.11	2.57953134130273	2.57953134130273	2.20901683955197	0.814663951120163
38	Rhineura_floridana	ZMB_13848		Rhineuridae	Amphisbaenia	Lacertoidea	2	1	extant	|	8	p2	|	0.176	0.299	0.216	2.673	0.822	100	0.062	0.016	0.1	|	3.27333333333333	4.91	8.48	0.838220757825371	8.48	0.838220757825371	8.48	0.838220757825371	5.05833333333333	|	4.26434051173215	9.42	4.34	4.19	1.63666666666667	3.89	-1.02	0.616666666666667	|	100	99.051375	0.062	1.4539176650979	1.4539176650979	2.20901683955197	0.814663951120163
38	Rhineura_floridana	ZMB_13848		Rhineuridae	Amphisbaenia	Lacertoidea	2	1	extant	|	9	end	|										|					10.1166666666667	1	10.1166666666667	1	5.05833333333333	|	4.26434051173215				1.63666666666667				|	100	99.051375	0.062		1.4539176650979	2.20901683955197	0.814663951120163
39	Gymnophthalmus_lineatus	ZMB_28660	Gymnophthalminae	Gymnophthalmidae		Lacertoidea	1	0	extant	|	0	start	|										|					0	0	0	0	3.075	|	3.01884083714263				0				|	100	99.9415	0.04		1.32501188892954	2.14983178978819	0.973977695167286
39	Gymnophthalmus_lineatus	ZMB_28660	Gymnophthalminae	Gymnophthalmidae		Lacertoidea	1	0	extant	|	1	pm1	|	0.016	0.069	0.054	0.465	0.059	100	0.04	0.01	0.053	|	0.563333333333333	1.69	0.6	0.097560975609756	0.6	0.097560975609756	0.6	0.097560975609756	3.075	|	3.01884083714263	6.49	3.66	2.49	0.6	3.03	1.34	2.46666666666667	|	100	99.9415	0.04	1.32501188892954	1.32501188892954	2.14983178978819	0.973977695167286
39	Gymnophthalmus_lineatus	ZMB_28660	Gymnophthalminae	Gymnophthalmidae		Lacertoidea	1	0	extant	|	2	pm2	|	0.023	0.044	0.069	0.583	0.069	100	0.047	0.011	0.059	|	1.12666666666667	1.69	1.16333333333333	0.189159891598916	1.16333333333333	0.189159891598916	1.16333333333333	0.189159891598916	3.075	|	3.01884083714263	6.49	3.66	2.49	0.563333333333333	3.03	1.34	1.90333333333333	|	100	99.9415	0.047	1.55688896949221	1.55688896949221	2.14983178978819	0.973977695167286
39	Gymnophthalmus_lineatus	ZMB_28660	Gymnophthalminae	Gymnophthalmidae		Lacertoidea	1	0	extant	|	3	n1	|	0.02	0.024	0.069	0.529	0.064	100	0.043	0.008	0.053	|	0.33	0.99	1.28333333333333	0.208672086720867	1.28333333333333	0.208672086720867	1.28333333333333	0.208672086720867	3.075	|	3.01884083714263	6.49	3.66	2.49	0.12	2.24	1.25	1.91	|	100	99.9415	0.043	1.42438778059926	1.42438778059926	2.14983178978819	0.973977695167286
39	Gymnophthalmus_lineatus	ZMB_28660	Gymnophthalminae	Gymnophthalmidae		Lacertoidea	1	0	extant	|	4	n2	|	0.012	0.024	0.069	0.882	0.074	100	0.037	0.004	0.04	|	0.66	0.99	1.61333333333333	0.262330623306233	1.61333333333333	0.262330623306233	1.61333333333333	0.262330623306233	3.075	|	3.01884083714263	6.49	3.66	2.49	0.33	2.24	1.25	1.58	|	100	99.9415	0.037	1.22563599725983	1.22563599725983	2.14983178978819	0.973977695167286
39	Gymnophthalmus_lineatus	ZMB_28660	Gymnophthalminae	Gymnophthalmidae		Lacertoidea	1	0	extant	|	5	f1	|	0.057	0.015	0.108	0.779	0.279	100	0.065	0.019	0.097	|	0.873333333333333	2.62	2.17333333333333	0.353387533875339	2.17333333333333	0.353387533875339	2.17333333333333	0.353387533875339	3.075	|	3.01884083714263	6.49	3.66	2.49	0.56	2.05	-0.57	1.17666666666667	|	100	99.9415	0.065	2.15314431951051	2.15314431951051	2.14983178978819	0.973977695167286
39	Gymnophthalmus_lineatus	ZMB_28660	Gymnophthalminae	Gymnophthalmidae		Lacertoidea	1	0	extant	|	6	f2	|	0.087	0.02	0.088	1.122	0.132	99.532	0.096	0.025	0.119	|	1.74666666666667	2.62	3.04666666666667	0.495392953929539	3.04666666666667	0.495392953929539	3.04666666666667	0.495392953929539	3.075	|	3.01884083714263	6.49	3.66	2.49	0.873333333333333	2.05	-0.57	0.303333333333333	|	99.532	99.9415	0.096	3.18002853343091	3.18002853343091	2.14983178978819	0.973977695167286
39	Gymnophthalmus_lineatus	ZMB_28660	Gymnophthalminae	Gymnophthalmidae		Lacertoidea	1	0	extant	|	7	p1	|	0.083	0.024	0.078	1.828	0.27	100	0.053	0.02	0.09	|	0.896666666666667	2.69	4.35666666666667	0.70840108401084	4.35666666666667	0.70840108401084	4.35666666666667	0.70840108401084	3.075	|	3.01884083714263	6.49	3.66	2.49	1.31	0.29	-2.4	-0.606666666666667	|	100	99.9415	0.053	1.75564075283165	1.75564075283165	2.14983178978819	0.973977695167286
39	Gymnophthalmus_lineatus	ZMB_28660	Gymnophthalminae	Gymnophthalmidae		Lacertoidea	1	0	extant	|	8	p2	|	0.145	0.02	0.098	1.926	0.274	100	0.082	0.016	0.114	|	1.79333333333333	2.69	5.25333333333333	0.85420054200542	5.25333333333333	0.85420054200542	5.25333333333333	0.85420054200542	3.075	|	3.01884083714263	6.49	3.66	2.49	0.896666666666667	0.29	-2.4	-1.50333333333333	|	100	99.9415	0.082	2.71627437230557	2.71627437230557	2.14983178978819	0.973977695167286
39	Gymnophthalmus_lineatus	ZMB_28660	Gymnophthalminae	Gymnophthalmidae		Lacertoidea	1	0	extant	|	9	end	|										|					6.15	1	6.15	1	3.075	|	3.01884083714263				0.896666666666667				|	100	99.9415	0.082		2.71627437230557	2.14983178978819	0.973977695167286
40	Alopoglossus_copii	ZMB_9986	Alopoglossinae	Gymnophthalmidae		Lacertoidea	1	0	extant	|	0	start	|										|					0	0	0	0	8.31833333333333	|	8.72275185936181				0				|	100	92.655625	0.109		1.24960564919675	1.90765486262697	1.24311926605505
40	Alopoglossus_copii	ZMB_9986	Alopoglossinae	Gymnophthalmidae		Lacertoidea	1	0	extant	|	1	pm1	|	0.126	0.22	0.28	1.3	0.23	100	0.109	0.023	0.134	|	1.07	3.21	1.14	0.068523342015628	1.14	0.068523342015628	1.14	0.068523342015628	8.31833333333333	|	8.72275185936181	16.64	9.92	7.67	1.14	8.43	5.22	7.36	|	100	92.655625	0.109	1.24960564919675	1.24960564919675	1.90765486262697	1.24311926605505
40	Alopoglossus_copii	ZMB_9986	Alopoglossinae	Gymnophthalmidae		Lacertoidea	1	0	extant	|	2	pm2	|	0.095	0.04	0.21	1.68	0.13	100	0.068	0.015	0.082	|	2.14	3.21	2.21	0.132839110398718	2.21	0.132839110398718	2.21	0.132839110398718	8.31833333333333	|	8.72275185936181	16.64	9.92	7.67	1.07	8.43	5.22	6.29	|	100	92.655625	0.068	0.779570496746598	0.779570496746598	1.90765486262697	1.24311926605505
40	Alopoglossus_copii	ZMB_9986	Alopoglossinae	Gymnophthalmidae		Lacertoidea	1	0	extant	|	3	n1	|	0.203	0.03	0.09	3.02	0.32	100	0.076	0.012	0.1	|	1.02666666666667	3.08	2.39	0.143658585453817	2.39	0.143658585453817	2.39	0.143658585453817	8.31833333333333	|	8.72275185936181	16.64	9.92	7.67	0.18	7.86	4.78	6.83333333333333	|	100	92.655625	0.076	0.871284672834433	0.871284672834433	1.90765486262697	1.24311926605505
40	Alopoglossus_copii	ZMB_9986	Alopoglossinae	Gymnophthalmidae		Lacertoidea	1	0	extant	|	4	n2	|	0.238	0.04	0.05	2.65	0.31	100	0.102	0.015	0.134	|	2.05333333333333	3.08	3.41666666666667	0.205369665397716	3.41666666666667	0.205369665397716	3.41666666666667	0.205369665397716	8.31833333333333	|	8.72275185936181	16.64	9.92	7.67	1.02666666666667	7.86	4.78	5.80666666666667	|	100	92.655625	0.102	1.1693557451199	1.1693557451199	1.90765486262697	1.24311926605505
40	Alopoglossus_copii	ZMB_9986	Alopoglossinae	Gymnophthalmidae		Lacertoidea	1	0	extant	|	5	f1	|	0.63	0.07	0.18	2.19	1.59	96.537	0.172	0.055	0.261	|	2.71	8.13	5.58666666666667	0.335804448006412	5.58666666666667	0.335804448006412	5.58666666666667	0.335804448006412	8.31833333333333	|	8.72275185936181	16.64	9.92	7.67	2.17	6.86	-1.27	4.15	|	96.537	92.655625	0.172	1.97185478588845	1.97185478588845	1.90765486262697	1.24311926605505
40	Alopoglossus_copii	ZMB_9986	Alopoglossinae	Gymnophthalmidae		Lacertoidea	1	0	extant	|	6	f2	|	0.856	0.14	0.21	2.36	0.71	74.322	0.42	0.11	0.52	|	5.42	8.13	8.29666666666667	0.498697655780405	8.29666666666667	0.498697655780405	8.29666666666667	0.498697655780405	8.31833333333333	|	8.72275185936181	16.64	9.92	7.67	2.71	6.86	-1.27	1.44	|	74.322	92.655625	0.42	4.81499424461134	4.81499424461134	1.90765486262697	1.24311926605505
40	Alopoglossus_copii	ZMB_9986	Alopoglossinae	Gymnophthalmidae		Lacertoidea	1	0	extant	|	7	p1	|	1.106	0.05	0.19	5.26	0.92	80.991	0.24	0.095	0.349	|	2.18	6.54	12.2766666666667	0.737928270887598	12.2766666666667	0.737928270887598	12.2766666666667	0.737928270887598	8.31833333333333	|	8.72275185936181	16.64	9.92	7.67	3.98	0.98	-5.56	-1.2	|	80.991	92.655625	0.24	2.75142528263505	2.75142528263505	1.90765486262697	1.24311926605505
40	Alopoglossus_copii	ZMB_9986	Alopoglossinae	Gymnophthalmidae		Lacertoidea	1	0	extant	|	8	p2	|	0.633	0.06	0.19	5.64	0.47	89.395	0.147	0.049	0.224	|	4.36	6.54	14.4566666666667	0.868964135443799	14.4566666666667	0.868964135443799	14.4566666666667	0.868964135443799	8.31833333333333	|	8.72275185936181	16.64	9.92	7.67	2.18	0.98	-5.56	-3.38	|	89.395	92.655625	0.147	1.68524798561397	1.68524798561397	1.90765486262697	1.24311926605505
40	Alopoglossus_copii	ZMB_9986	Alopoglossinae	Gymnophthalmidae		Lacertoidea	1	0	extant	|	9	end	|										|					16.6366666666667	1	16.6366666666667	1	8.31833333333333	|	8.72275185936181				2.18				|	89.395	92.655625	0.147		1.68524798561397	1.90765486262697	1.24311926605505
41	Kentropyx_altamazonica	ZMB_69836	Teiinae	Teiidae		Lacertoidea	0	0	extant	|	0	start	|										|					0	0	0	0	11.8583333333333	|	11.143415095921				0				|	90.008	73.5995	0.23		2.06399921406671	2.00836097438317	1.35455680399501
41	Kentropyx_altamazonica	ZMB_69836	Teiinae	Teiidae		Lacertoidea	0	0	extant	|	1	pm1	|	0.208	0.775	0.388	1.05	0.288	90.008	0.23	0.032	0.261	|	1.72666666666667	5.18	1.79	0.075474349964863	1.79	0.075474349964863	1.79	0.075474349964863	11.8583333333333	|	11.143415095921	22.38	12.21	10.17	1.79	12.7	7.52	10.9733333333333	|	90.008	73.5995	0.23	2.06399921406671	2.06399921406671	2.00836097438317	1.35455680399501
41	Kentropyx_altamazonica	ZMB_69836	Teiinae	Teiidae		Lacertoidea	0	0	extant	|	2	pm2	|	0.174	0.338	0.35	0.938	0.388	77.309	0.253	0.08	0.318	|	3.45333333333333	5.18	3.51666666666667	0.14827828531272	3.51666666666667	0.14827828531272	3.51666666666667	0.14827828531272	11.8583333333333	|	11.143415095921	22.38	12.21	10.17	1.72666666666667	12.7	7.52	9.24666666666667	|	77.309	73.5995	0.253	2.27039913547338	2.27039913547338	2.00836097438317	1.35455680399501
41	Kentropyx_altamazonica	ZMB_69836	Teiinae	Teiidae		Lacertoidea	0	0	extant	|	3	n1	|	0.371	0.8	0.85	3.738	0.825	99.663	0.107	0.028	0.175	|	1.77333333333333	5.32	4.52666666666667	0.190864371047084	4.52666666666667	0.190864371047084	4.52666666666667	0.190864371047084	11.8583333333333	|	11.143415095921	22.38	12.21	10.17	1.01	11.17	5.85	9.39666666666667	|	99.663	73.5995	0.107	0.960208330022337	0.960208330022337	2.00836097438317	1.35455680399501
41	Kentropyx_altamazonica	ZMB_69836	Teiinae	Teiidae		Lacertoidea	0	0	extant	|	4	n2	|	0.706	0.15	0.812	3.6	0.475	76.067	0.243	0.072	0.316	|	3.54666666666667	5.32	6.3	0.265635980323261	6.3	0.265635980323261	6.3	0.265635980323261	11.8583333333333	|	11.143415095921	22.38	12.21	10.17	1.77333333333333	11.17	5.85	7.62333333333333	|	76.067	73.5995	0.243	2.18066003920961	2.18066003920961	2.00836097438317	1.35455680399501
41	Kentropyx_altamazonica	ZMB_69836	Teiinae	Teiidae		Lacertoidea	0	0	extant	|	5	f1	|	1.334	0.338	0.462	2.95	0.913	55.68	0.51	0.146	0.637	|	3.61666666666667	10.85	9.59	0.404356992269852	9.59	0.404356992269852	9.59	0.404356992269852	11.8583333333333	|	11.143415095921	22.38	12.21	10.17	3.29	8.27	-2.58	4.65333333333333	|	55.68	73.5995	0.51	4.57669390945226	4.57669390945226	2.00836097438317	1.35455680399501
41	Kentropyx_altamazonica	ZMB_69836	Teiinae	Teiidae		Lacertoidea	0	0	extant	|	6	f2	|	2.046	0.4	0.413	3.675	0.9	59.678	0.615	0.074	0.673	|	7.23333333333333	10.85	13.2066666666667	0.556851721714687	13.2066666666667	0.556851721714687	13.2066666666667	0.556851721714687	11.8583333333333	|	11.143415095921	22.38	12.21	10.17	3.61666666666667	8.27	-2.58	1.03666666666667	|	59.678	73.5995	0.615	5.51895442022184	5.51895442022184	2.00836097438317	1.35455680399501
41	Kentropyx_altamazonica	ZMB_69836	Teiinae	Teiidae		Lacertoidea	0	0	extant	|	7	p1	|	2.307	0.6	0.663	5.675	2.1	65.511	0.419	0.174	0.64	|	2.67	8.01	18.3766666666667	0.774841883345046	18.3766666666667	0.774841883345046	18.3766666666667	0.774841883345046	11.8583333333333	|	11.143415095921	22.38	12.21	10.17	5.17	-0.38	-8.39	-3.05	|	65.511	73.5995	0.419	3.76006813345195	3.76006813345195	2.00836097438317	1.35455680399501
41	Kentropyx_altamazonica	ZMB_69836	Teiinae	Teiidae		Lacertoidea	0	0	extant	|	8	p2	|	3.203	0.25	0.35	5.625	1.912	64.88	0.699	0.264	0.901	|	5.34	8.01	21.0466666666667	0.887420941672523	21.0466666666667	0.887420941672523	21.0466666666667	0.887420941672523	11.8583333333333	|	11.143415095921	22.38	12.21	10.17	2.67	-0.38	-8.39	-5.72	|	64.88	73.5995	0.699	6.27276282883751	6.27276282883751	2.00836097438317	1.35455680399501
41	Kentropyx_altamazonica	ZMB_69836	Teiinae	Teiidae		Lacertoidea	0	0	extant	|	9	end	|										|					23.7166666666667	1	23.7166666666667	1	11.8583333333333	|	11.143415095921				2.67				|	64.88	73.5995	0.699		6.27276282883751	2.00836097438317	1.35455680399501
42	Trachylepis_quinquetaeniata	ZMB_31019	Lygosominae	Scincidae		Scincoidea	0	0	extant	|	0	start	|										|					0	0	0	0	11.2283333333333	|	12.1703492143816				0				|	98	88.16125	0.376		3.089475851323	1.68524334336795	1.20525657071339
42	Trachylepis_quinquetaeniata	ZMB_31019	Lygosominae	Scincidae		Scincoidea	0	0	extant	|	1	pm1	|	1.181	0.36	0.15	1.98	1.395	98	0.376	0.148	0.577	|	1.32	3.96	1.31	0.058334570283509	1.31	0.058334570283509	1.31	0.058334570283509	11.2283333333333	|	12.1703492143816	20.51	12.97	11.42	1.31	10.69	6.73	9.37	|	98	88.16125	0.376	3.089475851323	3.089475851323	1.68524334336795	1.20525657071339
42	Trachylepis_quinquetaeniata	ZMB_31019	Lygosominae	Scincidae		Scincoidea	0	0	extant	|	2	pm2	|	0.176	0.36	0.33	0.84	0.345	92.564	0.267	0.054	0.3	|	2.64	3.96	2.63	0.117114442630251	2.63	0.117114442630251	2.63	0.117114442630251	11.2283333333333	|	12.1703492143816	20.51	12.97	11.42	1.32	10.69	6.73	8.05	|	92.564	88.16125	0.267	2.19385652208309	2.19385652208309	1.68524334336795	1.20525657071339
42	Trachylepis_quinquetaeniata	ZMB_31019	Lygosominae	Scincidae		Scincoidea	0	0	extant	|	3	n1	|	0.423	0.51	0.48	2.67	0.555	100	0.148	0.028	0.19	|	1.67	5.01	3.63	0.16164464895354	3.63	0.16164464895354	3.63	0.16164464895354	11.2283333333333	|	12.1703492143816	20.51	12.97	11.42	1	12.76	7.75	11.09	|	100	88.16125	0.148	1.21607028190374	1.21607028190374	1.68524334336795	1.20525657071339
42	Trachylepis_quinquetaeniata	ZMB_31019	Lygosominae	Scincidae		Scincoidea	0	0	extant	|	4	n2	|	0.819	0.24	0.615	3.6	0.42	93.299	0.256	0.06	0.313	|	3.34	5.01	5.3	0.236010093513433	5.3	0.236010093513433	5.3	0.236010093513433	11.2283333333333	|	12.1703492143816	20.51	12.97	11.42	1.67	12.76	7.75	9.42	|	93.299	88.16125	0.256	2.10347292004971	2.10347292004971	1.68524334336795	1.20525657071339
42	Trachylepis_quinquetaeniata	ZMB_31019	Lygosominae	Scincidae		Scincoidea	0	0	extant	|	5	f1	|	1.403	0.39	1.005	3.405	1.095	79.779	0.413	0.118	0.551	|	3.21	9.63	8.4	0.37405373311563	8.4	0.37405373311563	8.4	0.37405373311563	11.2283333333333	|	12.1703492143816	20.51	12.97	11.42	3.1	10.53	0.9	7.32	|	79.779	88.16125	0.413	3.39349342179894	3.39349342179894	1.68524334336795	1.20525657071339
42	Trachylepis_quinquetaeniata	ZMB_31019	Lygosominae	Scincidae		Scincoidea	0	0	extant	|	6	f2	|	1.263	0.45	0.675	2.805	0.63	73.348	0.526	0.077	0.592	|	6.42	9.63	11.61	0.516995695413389	11.61	0.516995695413389	11.61	0.516995695413389	11.2283333333333	|	12.1703492143816	20.51	12.97	11.42	3.21	10.53	0.9	4.11	|	73.348	88.16125	0.526	4.32197951541463	4.32197951541463	1.68524334336795	1.20525657071339
42	Trachylepis_quinquetaeniata	ZMB_31019	Lygosominae	Scincidae		Scincoidea	0	0	extant	|	7	p1	|	2.294	0.285	0.675	5.76	0.915	71.812	0.437	0.134	0.618	|	2.66333333333333	7.99	17.13	0.762802434317946	17.13	0.762802434317946	17.13	0.762802434317946	11.2283333333333	|	12.1703492143816	20.51	12.97	11.42	5.52	4.86	-3.13	2.19666666666667	|	71.812	88.16125	0.437	3.5906940080536	3.5906940080536	1.68524334336795	1.20525657071339
42	Trachylepis_quinquetaeniata	ZMB_31019	Lygosominae	Scincidae		Scincoidea	0	0	extant	|	8	p2	|	0.378	0.21	0.765	7.02	0.63	96.488	0.232	0.062	0.301	|	5.32666666666667	7.99	19.7933333333333	0.881401217158973	19.7933333333333	0.881401217158973	19.7933333333333	0.881401217158973	11.2283333333333	|	12.1703492143816	20.51	12.97	11.42	2.66333333333333	4.86	-3.13	-0.466666666666667	|	96.488	88.16125	0.232	1.90627233379505	1.90627233379505	1.68524334336795	1.20525657071339
42	Trachylepis_quinquetaeniata	ZMB_31019	Lygosominae	Scincidae		Scincoidea	0	0	extant	|	9	end	|										|					22.4566666666667	1	22.4566666666667	1	11.2283333333333	|	12.1703492143816				2.66333333333333				|	96.488	88.16125	0.232		1.90627233379505	1.68524334336795	1.20525657071339
43	Eutropis_multifasciata	ZMB_77386	Lygosominae	Scincidae		Scincoidea	1	0	extant	|	0	start	|										|					0	0	0	0	10.2783333333333	|	10.1685790551089				0				|	94.556	90.84625	0.374		3.67799667950748	1.95405866368486	1.16601307189542
43	Eutropis_multifasciata	ZMB_77386	Lygosominae	Scincidae		Scincoidea	1	0	extant	|	1	pm1	|	0.847	0.332	0.278	1.83	1.38	94.556	0.374	0.173	0.584	|	0.903333333333333	2.71	0.9	0.043781417220691	0.9	0.043781417220691	0.9	0.043781417220691	10.2783333333333	|	10.1685790551089	19.87	11	9.4	0.9	5.39	2.68	4.48666666666667	|	94.556	90.84625	0.374	3.67799667950748	3.67799667950748	1.95405866368486	1.16601307189542
43	Eutropis_multifasciata	ZMB_77386	Lygosominae	Scincidae		Scincoidea	1	0	extant	|	2	pm2	|	0.088	0.492	0.428	0.674	0.246	94.034	0.151	0.035	0.173	|	1.80666666666667	2.71	1.80333333333333	0.087724987838495	1.80333333333333	0.087724987838495	1.80333333333333	0.087724987838495	10.2783333333333	|	10.1685790551089	19.87	11	9.4	0.903333333333333	5.39	2.68	3.58333333333333	|	94.034	90.84625	0.151	1.48496657381185	1.48496657381185	1.95405866368486	1.16601307189542
43	Eutropis_multifasciata	ZMB_77386	Lygosominae	Scincidae		Scincoidea	1	0	extant	|	3	n1	|	0.288	0.278	0.631	2.568	0.407	100	0.126	0.045	0.214	|	1.44	4.32	2.74333333333333	0.13345224582455	2.74333333333333	0.13345224582455	2.74333333333333	0.13345224582455	10.2783333333333	|	10.1685790551089	19.87	11	9.4	0.94	8.65	4.33	7.21	|	100	90.84625	0.126	1.23911118079664	1.23911118079664	1.95405866368486	1.16601307189542
43	Eutropis_multifasciata	ZMB_77386	Lygosominae	Scincidae		Scincoidea	1	0	extant	|	4	n2	|	0.373	0.503	1.038	3.156	0.278	100	0.146	0.041	0.193	|	2.88	4.32	4.18333333333333	0.203502513377655	4.18333333333333	0.203502513377655	4.18333333333333	0.203502513377655	10.2783333333333	|	10.1685790551089	19.87	11	9.4	1.44	8.65	4.33	5.77	|	100	90.84625	0.146	1.4357954952088	1.4357954952088	1.95405866368486	1.16601307189542
43	Eutropis_multifasciata	ZMB_77386	Lygosominae	Scincidae		Scincoidea	1	0	extant	|	5	f1	|	0.784	0.225	0.535	2.964	1.006	82.642	0.265	0.084	0.364	|	2.97333333333333	8.92	7.32333333333333	0.356251013458732	7.32333333333333	0.356251013458732	7.32333333333333	0.356251013458732	10.2783333333333	|	10.1685790551089	19.87	11	9.4	3.14	6.27	-2.65	3.29666666666667	|	82.642	90.84625	0.265	2.60606716596119	2.60606716596119	1.95405866368486	1.16601307189542
43	Eutropis_multifasciata	ZMB_77386	Lygosominae	Scincidae		Scincoidea	1	0	extant	|	6	f2	|	0.906	0.449	0.663	2.493	0.642	78.913	0.403	0.056	0.447	|	5.94666666666667	8.92	10.2966666666667	0.500891843684125	10.2966666666667	0.500891843684125	10.2966666666667	0.500891843684125	10.2783333333333	|	10.1685790551089	19.87	11	9.4	2.97333333333333	6.27	-2.65	0.323333333333333	|	78.913	90.84625	0.403	3.96318893540512	3.96318893540512	1.95405866368486	1.16601307189542
43	Eutropis_multifasciata	ZMB_77386	Lygosominae	Scincidae		Scincoidea	1	0	extant	|	7	p1	|	1.284	0.417	0.503	5.018	0.91	85.867	0.255	0.077	0.379	|	2.55	7.65	15.4566666666667	0.751905302416086	15.4566666666667	0.751905302416086	15.4566666666667	0.751905302416086	10.2783333333333	|	10.1685790551089	19.87	11	9.4	5.16	-0.05	-7.7	-2.6	|	85.867	90.84625	0.255	2.5077250087551	2.5077250087551	1.95405866368486	1.16601307189542
43	Eutropis_multifasciata	ZMB_77386	Lygosominae	Scincidae		Scincoidea	1	0	extant	|	8	p2	|	0.311	0.171	1.016	6.078	0.621	90.758	0.214	0.067	0.278	|	5.1	7.65	18.0066666666667	0.875952651208043	18.0066666666667	0.875952651208043	18.0066666666667	0.875952651208043	10.2783333333333	|	10.1685790551089	19.87	11	9.4	2.55	-0.05	-7.7	-5.15	|	90.758	90.84625	0.214	2.10452216421016	2.10452216421016	1.95405866368486	1.16601307189542
43	Eutropis_multifasciata	ZMB_77386	Lygosominae	Scincidae		Scincoidea	1	0	extant	|	9	end	|										|					20.5566666666667	1	20.5566666666667	1	10.2783333333333	|	10.1685790551089				2.55				|	90.758	90.84625	0.214		2.10452216421016	1.95405866368486	1.16601307189542
44	Liopholis_whitii	ZMB_29584	Lygosominae	Scincidae		Scincoidea	1	0	extant	|	0	start	|										|					0	0	0	0	11.125	|	10.6057342980107				0				|	88.604	91.296	0.6096		5.74783398179552	1.95366010667328	1.02176403207331
44	Liopholis_whitii	ZMB_29584	Lygosominae	Scincidae		Scincoidea	1	0	extant	|	1	pm1	|	0.0762	0.3302	0.762	1.9558	1.6764	88.604	0.6096	0.1524	0.7112	|	0.936666666666667	2.81	1	0.044943820224719	1	0.044943820224719	1	0.044943820224719	11.125	|	10.6057342980107	20.72	12.32	9.13	1	6.28	3.47	5.34333333333333	|	88.604	91.296	0.6096	5.74783398179552	5.74783398179552	1.95366010667328	1.02176403207331
44	Liopholis_whitii	ZMB_29584	Lygosominae	Scincidae		Scincoidea	1	0	extant	|	2	pm2	|	0.00659892	0.7112	0.8636	0.7112	0.381	98.544	0.2794	0.0508	0.3048	|	1.87333333333333	2.81	1.93666666666667	0.087041198501873	1.93666666666667	0.087041198501873	1.93666666666667	0.087041198501873	11.125	|	10.6057342980107	20.72	12.32	9.13	0.936666666666667	6.28	3.47	4.40666666666667	|	98.544	91.296	0.2794	2.63442390832295	2.63442390832295	1.95366010667328	1.02176403207331
44	Liopholis_whitii	ZMB_29584	Lygosominae	Scincidae		Scincoidea	1	0	extant	|	3	n1	|	0.01277874	0.508	1.27	2.3876	0.4826	100	0.1524	0.0508	0.2032	|	1.47	4.41	3.21666666666667	0.144569288389513	3.21666666666667	0.144569288389513	3.21666666666667	0.144569288389513	11.125	|	10.6057342980107	20.72	12.32	9.13	1.28	9.66	5.25	8.19	|	100	91.296	0.1524	1.43695849544888	1.43695849544888	1.95366010667328	1.02176403207331
44	Liopholis_whitii	ZMB_29584	Lygosominae	Scincidae		Scincoidea	1	0	extant	|	4	n2	|	0.02458466	0.5842	0.5842	2.6924	0.4572	79.473	0.254	0.0508	0.3048	|	2.94	4.41	4.68666666666667	0.21063670411985	4.68666666666667	0.21063670411985	4.68666666666667	0.21063670411985	11.125	|	10.6057342980107	20.72	12.32	9.13	1.47	9.66	5.25	6.72	|	79.473	91.296	0.254	2.39493082574813	2.39493082574813	1.95366010667328	1.02176403207331
44	Liopholis_whitii	ZMB_29584	Lygosominae	Scincidae		Scincoidea	1	0	extant	|	5	f1	|	0.0508	0.6604	0.7112	2.6162	1.3462	94.925	0.3302	0.0508	0.3556	|	2.97333333333333	8.92	7.91666666666667	0.355805243445693	7.91666666666667	0.355805243445693	7.91666666666667	0.355805243445693	11.125	|	10.6057342980107	20.72	12.32	9.13	3.23	8.18	-0.74	5.20666666666667	|	94.925	91.296	0.3302	3.11341007347257	3.11341007347257	1.95366010667328	1.02176403207331
44	Liopholis_whitii	ZMB_29584	Lygosominae	Scincidae		Scincoidea	1	0	extant	|	6	f2	|	0.0508	0.381	0.5588	2.2352	0.762	90.462	0.508	0.1016	0.5842	|	5.94666666666667	8.92	10.89	0.489438202247191	10.89	0.489438202247191	10.89	0.489438202247191	11.125	|	10.6057342980107	20.72	12.32	9.13	2.97333333333333	8.18	-0.74	2.23333333333333	|	90.462	91.296	0.508	4.78986165149627	4.78986165149627	1.95366010667328	1.02176403207331
44	Liopholis_whitii	ZMB_29584	Lygosominae	Scincidae		Scincoidea	1	0	extant	|	7	p1	|	0.0762	0.381	0.8128	4.3434	1.9558	85.706	0.3302	0.1016	0.4318	|	2.91	8.73	16.43	0.738426966292135	16.43	0.738426966292135	16.43	0.738426966292135	11.125	|	10.6057342980107	20.72	12.32	9.13	5.54	0.88	-7.85	-2.03	|	85.706	91.296	0.3302	3.11341007347257	3.11341007347257	1.95366010667328	1.02176403207331
44	Liopholis_whitii	ZMB_29584	Lygosominae	Scincidae		Scincoidea	1	0	extant	|	8	p2	|	0.0206502	0.3048	0.635	5.7658	0.8382	92.654	0.4064	0.0508	0.4572	|	5.82	8.73	19.34	0.869213483146067	19.34	0.869213483146067	19.34	0.869213483146067	11.125	|	10.6057342980107	20.72	12.32	9.13	2.91	0.88	-7.85	-4.94	|	92.654	91.296	0.4064	3.83188932119701	3.83188932119701	1.95366010667328	1.02176403207331
44	Liopholis_whitii	ZMB_29584	Lygosominae	Scincidae		Scincoidea	1	0	extant	|	9	end	|										|					22.25	1	22.25	1	11.125	|	10.6057342980107				2.91				|	92.654	91.296	0.4064		3.83188932119701	1.95366010667328	1.02176403207331
45	Tiliqua_scincoides	ZMB_17061	Lygosominae	Scincidae		Scincoidea	0	0	extant	|	0	start	|										|					0	0	0	0	18.4783333333333	|	16.2988067047867				0				|	89.669	80.608875	0.384		2.35600069965383	1.97376412780895	1.03267973856209
45	Tiliqua_scincoides	ZMB_17061	Lygosominae	Scincidae		Scincoidea	0	0	extant	|	1	pm1	|	0.683	0.742	0.544	2.03	0.627	89.669	0.384	0.091	0.46	|	2.11333333333333	6.34	2.4	0.064940921800307	2.4	0.064940921800307	2.4	0.064940921800307	18.4783333333333	|	16.2988067047867	32.17	18.59	14.29	2.4	9.71	3.37	7.59666666666667	|	89.669	80.608875	0.384	2.35600069965383	2.35600069965383	1.97376412780895	1.03267973856209
45	Tiliqua_scincoides	ZMB_17061	Lygosominae	Scincidae		Scincoidea	0	0	extant	|	2	pm2	|	0.523	1.287	0.429	1.997	0.693	74.076	0.292	0.084	0.364	|	4.22666666666667	6.34	4.51333333333333	0.122125011274466	4.51333333333333	0.122125011274466	4.51333333333333	0.122125011274466	18.4783333333333	|	16.2988067047867	32.17	18.59	14.29	2.11333333333333	9.71	3.37	5.48333333333333	|	74.076	80.608875	0.292	1.7915421986951	1.7915421986951	1.97376412780895	1.03267973856209
45	Tiliqua_scincoides	ZMB_17061	Lygosominae	Scincidae		Scincoidea	0	0	extant	|	3	n1	|	1.648	0.742	1.304	5.462	1.27	86.854	0.312	0.106	0.495	|	3.12333333333333	9.37	6.53333333333333	0.17678362045639	6.53333333333333	0.17678362045639	6.53333333333333	0.17678362045639	18.4783333333333	|	16.2988067047867	32.17	18.59	14.29	2.02	14.29	4.92	11.1666666666667	|	86.854	80.608875	0.312	1.91425056846874	1.91425056846874	1.97376412780895	1.03267973856209
45	Tiliqua_scincoides	ZMB_17061	Lygosominae	Scincidae		Scincoidea	0	0	extant	|	4	n2	|	0.977	0.957	1.634	4.768	0.578	98.245	0.229	0.039	0.284	|	6.24666666666667	9.37	9.65666666666667	0.261297014521512	9.65666666666667	0.261297014521512	9.65666666666667	0.261297014521512	18.4783333333333	|	16.2988067047867	32.17	18.59	14.29	3.12333333333333	14.29	4.92	8.04333333333333	|	98.245	80.608875	0.229	1.40501083390814	1.40501083390814	1.97376412780895	1.03267973856209
45	Tiliqua_scincoides	ZMB_17061	Lygosominae	Scincidae		Scincoidea	0	0	extant	|	5	f1	|	3.262	0.396	1.518	5.181	1.848	70.637	0.588	0.09	0.689	|	4.74	14.22	13.9766666666667	0.378190673762064	13.9766666666667	0.378190673762064	13.9766666666667	0.378190673762064	18.4783333333333	|	16.2988067047867	32.17	18.59	14.29	4.32	10.91	-3.31	6.17	|	70.637	80.608875	0.588	3.60762607134493	3.60762607134493	1.97376412780895	1.03267973856209
45	Tiliqua_scincoides	ZMB_17061	Lygosominae	Scincidae		Scincoidea	0	0	extant	|	6	f2	|	3.238	0.627	0.561	3.812	1.353	70.674	0.964	0.157	1.074	|	9.48	14.22	18.7166666666667	0.506448994317669	18.7166666666667	0.506448994317669	18.7166666666667	0.506448994317669	18.4783333333333	|	16.2988067047867	32.17	18.59	14.29	4.74	10.91	-3.31	1.43	|	70.674	80.608875	0.964	5.9145434230893	5.9145434230893	1.97376412780895	1.03267973856209
45	Tiliqua_scincoides	ZMB_17061	Lygosominae	Scincidae		Scincoidea	0	0	extant	|	7	p1	|	4.223	0.99	3.201	9.29	1.304	78.902	0.567	0.193	0.793	|	4.59	13.77	27.7766666666667	0.751600974113827	27.7766666666667	0.751600974113827	27.7766666666667	0.751600974113827	18.4783333333333	|	16.2988067047867	32.17	18.59	14.29	9.06	-1.33	-15.1	-5.92	|	78.902	80.608875	0.567	3.47878228308261	3.47878228308261	1.97376412780895	1.03267973856209
45	Tiliqua_scincoides	ZMB_17061	Lygosominae	Scincidae		Scincoidea	0	0	extant	|	8	p2	|	1.589	0.38	0.974	11.27	1.815	75.814	0.442	0.091	0.537	|	9.18	13.77	32.3666666666667	0.875800487056914	32.3666666666667	0.875800487056914	32.3666666666667	0.875800487056914	18.4783333333333	|	16.2988067047867	32.17	18.59	14.29	4.59	-1.33	-15.1	-10.51	|	75.814	80.608875	0.442	2.71185497199738	2.71185497199738	1.97376412780895	1.03267973856209
45	Tiliqua_scincoides	ZMB_17061	Lygosominae	Scincidae		Scincoidea	0	0	extant	|	9	end	|										|					36.9566666666667	1	36.9566666666667	1	18.4783333333333	|	16.2988067047867				4.59				|	75.814	80.608875	0.442		2.71185497199738	1.97376412780895	1.03267973856209
46	Egernia_kingii	ZMB_21457	Lygosominae	Scincidae		Scincoidea	1	0	extant	|	0	start	|										|					0	0	0	0	12.3216666666667	|	13.573831441417				0				|	93.356	93.958875	0.702		5.17171590814095	1.77915867780063	0.870822041553749
46	Egernia_kingii	ZMB_21457	Lygosominae	Scincidae		Scincoidea	1	0	extant	|	1	pm1	|	1.702	0.543	0.829	2.417	1.573	93.356	0.702	0.297	0.931	|	1.22333333333333	3.67	1.37	0.055593128635196	1.37	0.055593128635196	1.37	0.055593128635196	12.3216666666667	|	13.573831441417	24.15	15.09	12.21	1.37	10.64	6.97	9.41666666666667	|	93.356	93.958875	0.702	5.17171590814095	5.17171590814095	1.77915867780063	0.870822041553749
46	Egernia_kingii	ZMB_21457	Lygosominae	Scincidae		Scincoidea	1	0	extant	|	2	pm2	|	0.235	1.287	1.187	0.915	0.443	95.126	0.278	0.053	0.315	|	2.44666666666667	3.67	2.59333333333333	0.105234681455431	2.59333333333333	0.105234681455431	2.59333333333333	0.105234681455431	12.3216666666667	|	13.573831441417	24.15	15.09	12.21	1.22333333333333	10.64	6.97	8.19333333333333	|	95.126	93.958875	0.278	2.04805843655724	2.04805843655724	1.77915867780063	0.870822041553749
46	Egernia_kingii	ZMB_21457	Lygosominae	Scincidae		Scincoidea	1	0	extant	|	3	n1	|	0.69	0.286	0.486	3.232	0.729	100	0.233	0.063	0.32	|	1.80666666666667	5.42	3.99333333333333	0.162045177870959	3.99333333333333	0.162045177870959	3.99333333333333	0.162045177870959	12.3216666666667	|	13.573831441417	24.15	15.09	12.21	1.4	13.38	7.96	11.5733333333333	|	100	93.958875	0.233	1.71653818603539	1.71653818603539	1.77915867780063	0.870822041553749
46	Egernia_kingii	ZMB_21457	Lygosominae	Scincidae		Scincoidea	1	0	extant	|	4	n2	|	1.623	0.3	0.744	3.904	0.686	90.044	0.468	0.076	0.55	|	3.61333333333333	5.42	5.8	0.235357770864331	5.8	0.235357770864331	5.8	0.235357770864331	12.3216666666667	|	13.573831441417	24.15	15.09	12.21	1.80666666666667	13.38	7.96	9.76666666666667	|	90.044	93.958875	0.468	3.4478106054273	3.4478106054273	1.77915867780063	0.870822041553749
46	Egernia_kingii	ZMB_21457	Lygosominae	Scincidae		Scincoidea	1	0	extant	|	5	f1	|	1.844	0.315	0.772	3.275	1.344	96.562	0.463	0.093	0.595	|	3.21333333333333	9.64	7.42	0.301095631002299	7.42	0.301095631002299	7.42	0.301095631002299	12.3216666666667	|	13.573831441417	24.15	15.09	12.21	1.62	10.13	0.49	6.91666666666667	|	96.562	93.958875	0.463	3.41097502203598	3.41097502203598	1.77915867780063	0.870822041553749
46	Egernia_kingii	ZMB_21457	Lygosominae	Scincidae		Scincoidea	1	0	extant	|	6	f2	|	1.662	0.315	0.615	3.017	0.915	94.66	0.558	0.208	0.785	|	6.42666666666667	9.64	10.6333333333333	0.431489246584607	10.6333333333333	0.431489246584607	10.6333333333333	0.431489246584607	12.3216666666667	|	13.573831441417	24.15	15.09	12.21	3.21333333333333	10.13	0.49	3.70333333333333	|	94.66	93.958875	0.558	4.11085110647101	4.11085110647101	1.77915867780063	0.870822041553749
46	Egernia_kingii	ZMB_21457	Lygosominae	Scincidae		Scincoidea	1	0	extant	|	7	p1	|	3.479	0.472	0.429	6.02	2.574	85.577	0.446	0.164	0.643	|	3.69	11.07	17.2633333333333	0.700527526038144	17.2633333333333	0.700527526038144	17.2633333333333	0.700527526038144	12.3216666666667	|	13.573831441417	24.15	15.09	12.21	6.63	2.54	-8.53	-1.15	|	85.577	93.958875	0.446	3.28573403850551	3.28573403850551	1.77915867780063	0.870822041553749
46	Egernia_kingii	ZMB_21457	Lygosominae	Scincidae		Scincoidea	1	0	extant	|	8	p2	|	0.716	0.257	0.801	7.593	0.987	96.346	0.39	0.08	0.445	|	7.38	11.07	20.9533333333333	0.850263763019072	20.9533333333333	0.850263763019072	20.9533333333333	0.850263763019072	12.3216666666667	|	13.573831441417	24.15	15.09	12.21	3.69	2.54	-8.53	-4.84	|	96.346	93.958875	0.39	2.87317550452275	2.87317550452275	1.77915867780063	0.870822041553749
46	Egernia_kingii	ZMB_21457	Lygosominae	Scincidae		Scincoidea	1	0	extant	|	9	end	|										|					24.6433333333333	1	24.6433333333333	1	12.3216666666667	|	13.573831441417				3.69				|	96.346	93.958875	0.39		2.87317550452275	1.77915867780063	0.870822041553749
47	Lerista_timida	R_57365	Lygosominae	Scincidae		Scincoidea	1	1	extant	|	0	start	|										|					0	0	0	0	2.58333333333333	|	2.61103427782938				0				|	94.929	98.732125	0.144		5.51505590036569	2.41283695640999	0.862068965517241
47	Lerista_timida	R_57365	Lygosominae	Scincidae		Scincoidea	1	1	extant	|	1	pm1	|	0.113	0.266	0.209	0.598	0.41	94.929	0.144	0.042	0.202	|	0.366666666666667	1.1	0.43	0.083225806451613	0.43	0.083225806451613	0.43	0.083225806451613	2.58333333333333	|	2.61103427782938	6.3	3.03	2.25	0.43	4.37	3.27	4.00333333333333	|	94.929	98.732125	0.144	5.51505590036569	5.51505590036569	2.41283695640999	0.862068965517241
47	Lerista_timida	R_57365	Lygosominae	Scincidae		Scincoidea	1	1	extant	|	2	pm2	|	0.012	0.23	0.137	0.252	0.108	100	0.049	0.009	0.058	|	0.733333333333333	1.1	0.796666666666667	0.154193548387097	0.796666666666667	0.154193548387097	0.796666666666667	0.154193548387097	2.58333333333333	|	2.61103427782938	6.3	3.03	2.25	0.366666666666667	4.37	3.27	3.63666666666667	|	100	98.732125	0.049	1.87665096609666	1.87665096609666	2.41283695640999	0.862068965517241
47	Lerista_timida	R_57365	Lygosominae	Scincidae		Scincoidea	1	1	extant	|	3	n1	|	0.04	0.137	0.223	0.972	0.223	100	0.044	0.013	0.072	|	0.39	1.17	0.996666666666667	0.192903225806452	0.996666666666667	0.192903225806452	0.996666666666667	0.192903225806452	2.58333333333333	|	2.61103427782938	6.3	3.03	2.25	0.2	4.99	3.82	4.6	|	100	98.732125	0.044	1.68515596955618	1.68515596955618	2.41283695640999	0.862068965517241
47	Lerista_timida	R_57365	Lygosominae	Scincidae		Scincoidea	1	1	extant	|	4	n2	|	0.032	0.058	0.158	1.13	0.173	100	0.036	0.012	0.058	|	0.78	1.17	1.38666666666667	0.268387096774194	1.38666666666667	0.268387096774194	1.38666666666667	0.268387096774194	2.58333333333333	|	2.61103427782938	6.3	3.03	2.25	0.39	4.99	3.82	4.21	|	100	98.732125	0.036	1.37876397509142	1.37876397509142	2.41283695640999	0.862068965517241
47	Lerista_timida	R_57365	Lygosominae	Scincidae		Scincoidea	1	1	extant	|	5	f1	|	0.053	0.144	0.526	0.994	0.331	99.605	0.055	0.024	0.088	|	0.75	2.25	2.17666666666667	0.421290322580645	2.17666666666667	0.421290322580645	2.17666666666667	0.421290322580645	2.58333333333333	|	2.61103427782938	6.3	3.03	2.25	0.79	5.69	3.44	4.94	|	99.605	98.732125	0.055	2.10644496194523	2.10644496194523	2.41283695640999	0.862068965517241
47	Lerista_timida	R_57365	Lygosominae	Scincidae		Scincoidea	1	1	extant	|	6	f2	|	0.056	0.13	0.202	0.842	0.23	99.16	0.091	0.038	0.133	|	1.5	2.25	2.92666666666667	0.566451612903226	2.92666666666667	0.566451612903226	2.92666666666667	0.566451612903226	2.58333333333333	|	2.61103427782938	6.3	3.03	2.25	0.75	5.69	3.44	4.19	|	99.16	98.732125	0.091	3.48520893703665	3.48520893703665	2.41283695640999	0.862068965517241
47	Lerista_timida	R_57365	Lygosominae	Scincidae		Scincoidea	1	1	extant	|	7	p1	|	0.087	0.137	0.151	1.757	0.425	99.881	0.05	0.016	0.081	|	0.87	2.61	3.42666666666667	0.663225806451613	3.42666666666667	0.663225806451613	3.42666666666667	0.663225806451613	2.58333333333333	|	2.61103427782938	6.3	3.03	2.25	0.5	4.17	1.56	3.3	|	99.881	98.732125	0.05	1.91494996540475	1.91494996540475	2.41283695640999	0.862068965517241
47	Lerista_timida	R_57365	Lygosominae	Scincidae		Scincoidea	1	1	extant	|	8	p2	|	0.16	0.094	0.468	1.858	0.302	96.282	0.098	0.025	0.13	|	1.74	2.61	4.29666666666667	0.831612903225806	4.29666666666667	0.831612903225806	4.29666666666667	0.831612903225806	2.58333333333333	|	2.61103427782938	6.3	3.03	2.25	0.87	4.17	1.56	2.43	|	96.282	98.732125	0.098	3.75330193219332	3.75330193219332	2.41283695640999	0.862068965517241
47	Lerista_timida	R_57365	Lygosominae	Scincidae		Scincoidea	1	1	extant	|	9	end	|										|					5.16666666666667	1	5.16666666666667	1	2.58333333333333	|	2.61103427782938				0.87				|	96.282	98.732125	0.098		3.75330193219332	2.41283695640999	0.862068965517241
48	Eulamprus_quoyii	ZMB_43336	Lygosominae	Scincidae		Scincoidea	0	0	extant	|	0	start	|										|					0	0	0	0	12.2133333333333	|	7.49287661716113				0				|	74.681	75.600375	0.346		4.6177191708662	3.07758971329984	1.06315789473684
48	Eulamprus_quoyii	ZMB_43336	Lygosominae	Scincidae		Scincoidea	0	0	extant	|	1	pm1	|	0.48	0.366	0.307	0.979	0.861	74.681	0.346	0.059	0.396	|	1.15	3.45	1.2	0.049126637554585	1.2	0.049126637554585	1.2	0.049126637554585	12.2133333333333	|	7.49287661716113	23.06	12.56	4.47	1.2	9.38	5.93	8.23	|	74.681	75.600375	0.346	4.6177191708662	4.6177191708662	3.07758971329984	1.06315789473684
48	Eulamprus_quoyii	ZMB_43336	Lygosominae	Scincidae		Scincoidea	0	0	extant	|	2	pm2	|	0.089	0.165	0.472	0.602	0.283	82.547	0.161	0.031	0.18	|	2.3	3.45	2.35	0.096206331877729	2.35	0.096206331877729	2.35	0.096206331877729	12.2133333333333	|	7.49287661716113	23.06	12.56	4.47	1.15	9.38	5.93	7.08	|	82.547	75.600375	0.161	2.14870747546086	2.14870747546086	3.07758971329984	1.06315789473684
48	Eulamprus_quoyii	ZMB_43336	Lygosominae	Scincidae		Scincoidea	0	0	extant	|	3	n1	|	0.215	0.307	0.448	2.537	0.472	100	0.084	0.022	0.138	|	1.68666666666667	5.06	3.39	0.138782751091703	3.39	0.138782751091703	3.39	0.138782751091703	12.2133333333333	|	7.49287661716113	23.06	12.56	4.47	1.04	11.35	6.29	9.66333333333333	|	100	75.600375	0.084	1.12106476980567	1.12106476980567	3.07758971329984	1.06315789473684
48	Eulamprus_quoyii	ZMB_43336	Lygosominae	Scincidae		Scincoidea	0	0	extant	|	4	n2	|	0.304	0.519	0.991	2.985	0.271	84.587	0.142	0.064	0.246	|	3.37333333333333	5.06	5.07666666666667	0.207832969432314	5.07666666666667	0.207832969432314	5.07666666666667	0.207832969432314	12.2133333333333	|	7.49287661716113	23.06	12.56	4.47	1.68666666666667	11.35	6.29	7.97666666666667	|	84.587	75.600375	0.142	1.89513330133815	1.89513330133815	3.07758971329984	1.06315789473684
48	Eulamprus_quoyii	ZMB_43336	Lygosominae	Scincidae		Scincoidea	0	0	extant	|	5	f1	|	1.273	0.378	0.578	3.044	1.215	62.421	0.358	0.062	0.458	|	3.36666666666667	10.1	8.55666666666667	0.350300218340611	8.55666666666667	0.350300218340611	8.55666666666667	0.350300218340611	12.2133333333333	|	7.49287661716113	23.06	12.56	4.47	3.48	8.71	-1.39	5.34333333333333	|	62.421	75.600375	0.358	4.77787128083843	4.77787128083843	3.07758971329984	1.06315789473684
48	Eulamprus_quoyii	ZMB_43336	Lygosominae	Scincidae		Scincoidea	0	0	extant	|	6	f2	|	1.097	0.283	0.614	2.018	0.897	67.085	0.616	0.132	0.708	|	6.73333333333333	10.1	11.9233333333333	0.488127729257642	11.9233333333333	0.488127729257642	11.9233333333333	0.488127729257642	12.2133333333333	|	7.49287661716113	23.06	12.56	4.47	3.36666666666667	8.71	-1.39	1.97666666666667	|	67.085	75.600375	0.616	8.22114164524155	8.22114164524155	3.07758971329984	1.06315789473684
48	Eulamprus_quoyii	ZMB_43336	Lygosominae	Scincidae		Scincoidea	0	0	extant	|	7	p1	|	2.324	0.496	0.826	4.696	2.041	55.759	0.414	0.148	0.575	|	3.16666666666667	9.5	18.0933333333333	0.740720524017467	18.0933333333333	0.740720524017467	18.0933333333333	0.740720524017467	12.2133333333333	|	7.49287661716113	23.06	12.56	4.47	6.17	-0.28	-9.78	-3.44666666666667	|	55.759	75.600375	0.414	5.52524779404221	5.52524779404221	3.07758971329984	1.06315789473684
48	Eulamprus_quoyii	ZMB_43336	Lygosominae	Scincidae		Scincoidea	0	0	extant	|	8	p2	|	0.532	0.142	1.274	6.065	0.838	77.723	0.29	0.109	0.401	|	6.33333333333333	9.5	21.26	0.870360262008734	21.26	0.870360262008734	21.26	0.870360262008734	12.2133333333333	|	7.49287661716113	23.06	12.56	4.47	3.16666666666667	-0.28	-9.78	-6.61333333333333	|	77.723	75.600375	0.29	3.87034265766242	3.87034265766242	3.07758971329984	1.06315789473684
48	Eulamprus_quoyii	ZMB_43336	Lygosominae	Scincidae		Scincoidea	0	0	extant	|	9	end	|										|					24.4266666666667	1	24.4266666666667	1	12.2133333333333	|	7.49287661716113				3.16666666666667				|	77.723	75.600375	0.29		3.87034265766242	3.07758971329984	1.06315789473684
49	Coeranoscincus_reticulatus	R_27452	Lygosominae	Scincidae		Scincoidea	2	1	extant	|	0	start	|										|					0	0	0	0	9.01	|	7.81390427379297				0				|	100	99.93025	0.334		4.27443168353369	2.31894317681529	0.764568764568765
49	Coeranoscincus_reticulatus	R_27452	Lygosominae	Scincidae		Scincoidea	2	1	extant	|	1	pm1	|	0.147	0.14	0.12	0.5	0.42	100	0.334	0.055	0.36	|	0.826666666666667	2.48	0.99	0.054938956714761	0.99	0.054938956714761	0.99	0.054938956714761	9.01	|	7.81390427379297	18.12	8.71	7.01	0.99	12.02	9.54	11.1933333333333	|	100	99.93025	0.334	4.27443168353369	4.27443168353369	2.31894317681529	0.764568764568765
49	Coeranoscincus_reticulatus	R_27452	Lygosominae	Scincidae		Scincoidea	2	1	extant	|	2	pm2	|	0.054	0.26	0.24	0.44	0.26	100	0.142	0.031	0.17	|	1.65333333333333	2.48	1.81666666666667	0.100813910469848	1.81666666666667	0.100813910469848	1.81666666666667	0.100813910469848	9.01	|	7.81390427379297	18.12	8.71	7.01	0.826666666666667	12.02	9.54	10.3666666666667	|	100	99.93025	0.142	1.81727335048438	1.81727335048438	2.31894317681529	0.764568764568765
49	Coeranoscincus_reticulatus	R_27452	Lygosominae	Scincidae		Scincoidea	2	1	extant	|	3	n1	|	0.213	0.26	0.22	2.14	0.36	100	0.115	0.033	0.165	|	1.40666666666667	4.22	2.64666666666667	0.146873843877174	2.64666666666667	0.146873843877174	2.64666666666667	0.146873843877174	9.01	|	7.81390427379297	18.12	8.71	7.01	0.83	15.09	10.87	13.6833333333333	|	100	99.93025	0.115	1.47173545989933	1.47173545989933	2.31894317681529	0.764568764568765
49	Coeranoscincus_reticulatus	R_27452	Lygosominae	Scincidae		Scincoidea	2	1	extant	|	4	n2	|	0.158	0.16	0.12	1.72	0.28	100	0.125	0.017	0.144	|	2.81333333333333	4.22	4.05333333333333	0.224935257121717	4.05333333333333	0.224935257121717	4.05333333333333	0.224935257121717	9.01	|	7.81390427379297	18.12	8.71	7.01	1.40666666666667	15.09	10.87	12.2766666666667	|	100	99.93025	0.125	1.59971245641231	1.59971245641231	2.31894317681529	0.764568764568765
49	Coeranoscincus_reticulatus	R_27452	Lygosominae	Scincidae		Scincoidea	2	1	extant	|	5	f1	|	0.382	0.18	0.24	2.64	0.52	100	0.176	0.056	0.24	|	2.18666666666667	6.56	5.13333333333333	0.284868664446911	5.13333333333333	0.284868664446911	5.13333333333333	0.284868664446911	9.01	|	7.81390427379297	18.12	8.71	7.01	1.08	13.96	7.4	11.7733333333333	|	100	99.93025	0.176	2.25239513862853	2.25239513862853	2.31894317681529	0.764568764568765
49	Coeranoscincus_reticulatus	R_27452	Lygosominae	Scincidae		Scincoidea	2	1	extant	|	6	f2	|	1.076	0.32	0.2	2.28	1.22	99.777	0.381	0.084	0.453	|	4.37333333333333	6.56	7.32	0.406215316315205	7.32	0.406215316315205	7.32	0.406215316315205	9.01	|	7.81390427379297	18.12	8.71	7.01	2.18666666666667	13.96	7.4	9.58666666666667	|	99.777	99.93025	0.381	4.87592356714472	4.87592356714472	2.31894317681529	0.764568764568765
49	Coeranoscincus_reticulatus	R_27452	Lygosominae	Scincidae		Scincoidea	2	1	extant	|	7	p1	|	0.956	0.36	0.32	3.28	0.9	99.665	0.317	0.103	0.44	|	2.86	8.58	12.3	0.682574916759157	12.3	0.682574916759157	12.3	0.682574916759157	9.01	|	7.81390427379297	18.12	8.71	7.01	4.98	8.35	-0.23	5.49	|	99.665	99.93025	0.317	4.05687078946162	4.05687078946162	2.31894317681529	0.764568764568765
49	Coeranoscincus_reticulatus	R_27452	Lygosominae	Scincidae		Scincoidea	2	1	extant	|	8	p2	|	0.664	0.2	0.48	5.06	0.7	100	0.238	0.073	0.322	|	5.72	8.58	15.16	0.841287458379578	15.16	0.841287458379578	15.16	0.841287458379578	9.01	|	7.81390427379297	18.12	8.71	7.01	2.86	8.35	-0.23	2.63	|	100	99.93025	0.238	3.04585251700904	3.04585251700904	2.31894317681529	0.764568764568765
49	Coeranoscincus_reticulatus	R_27452	Lygosominae	Scincidae		Scincoidea	2	1	extant	|	9	end	|										|					18.02	1	18.02	1	9.01	|	7.81390427379297				2.86				|	100	99.93025	0.238		3.04585251700904	2.31894317681529	0.764568764568765
50	Saiphos_equalis	R_39075	Lygosominae	Scincidae		Scincoidea	2	1	extant	|	0	start	|										|					0	0	0	0	5.17666666666667	|	4.67114546979646				0				|	100	98.7175	0.134		2.86867537880037	2.24998345008895	0.797872340425532
50	Saiphos_equalis	R_39075	Lygosominae	Scincidae		Scincoidea	2	1	extant	|	1	pm1	|	0.142	0.166	0.078	0.599	0.544	100	0.134	0.034	0.178	|	0.613333333333333	1.84	0.64	0.061815840309079	0.64	0.061815840309079	0.64	0.061815840309079	5.17666666666667	|	4.67114546979646	10.51	5.22	4.18	0.64	7.24	5.4	6.62666666666667	|	100	98.7175	0.134	2.86867537880037	2.86867537880037	2.24998345008895	0.797872340425532
50	Saiphos_equalis	R_39075	Lygosominae	Scincidae		Scincoidea	2	1	extant	|	2	pm2	|	0.029	0.067	0.266	0.455	0.133	100	0.073	0.015	0.089	|	1.22666666666667	1.84	1.25333333333333	0.12105602060528	1.25333333333333	0.12105602060528	1.25333333333333	0.12105602060528	5.17666666666667	|	4.67114546979646	10.51	5.22	4.18	0.613333333333333	7.24	5.4	6.01333333333333	|	100	98.7175	0.073	1.56278584068975	1.56278584068975	2.24998345008895	0.797872340425532
50	Saiphos_equalis	R_39075	Lygosominae	Scincidae		Scincoidea	2	1	extant	|	3	n1	|	0.107	0.122	0.078	1.698	0.366	100	0.07	0.023	0.111	|	0.706666666666667	2.12	1.52333333333333	0.147134578235673	1.52333333333333	0.147134578235673	1.52333333333333	0.147134578235673	5.17666666666667	|	4.67114546979646	10.51	5.22	4.18	0.27	8.48	6.36	7.77333333333333	|	100	98.7175	0.07	1.49856176504497	1.49856176504497	2.24998345008895	0.797872340425532
50	Saiphos_equalis	R_39075	Lygosominae	Scincidae		Scincoidea	2	1	extant	|	4	n2	|	0.079	0.166	0.266	1.499	0.2	100	0.066	0.015	0.089	|	1.41333333333333	2.12	2.23	0.215389568576948	2.23	0.215389568576948	2.23	0.215389568576948	5.17666666666667	|	4.67114546979646	10.51	5.22	4.18	0.706666666666667	8.48	6.36	7.06666666666667	|	100	98.7175	0.066	1.41292966418526	1.41292966418526	2.24998345008895	0.797872340425532
50	Saiphos_equalis	R_39075	Lygosominae	Scincidae		Scincoidea	2	1	extant	|	5	f1	|	0.181	0.222	0.122	1.532	0.488	98.637	0.128	0.037	0.173	|	1.25	3.75	3.3	0.31873792659369	3.3	0.31873792659369	3.3	0.31873792659369	5.17666666666667	|	4.67114546979646	10.51	5.22	4.18	1.07	9.33	5.58	8.08	|	98.637	98.7175	0.128	2.7402272275108	2.7402272275108	2.24998345008895	0.797872340425532
50	Saiphos_equalis	R_39075	Lygosominae	Scincidae		Scincoidea	2	1	extant	|	6	f2	|	0.314	0.244	0.289	1.587	0.577	98.272	0.193	0.057	0.259	|	2.5	3.75	4.55	0.43947198969736	4.55	0.43947198969736	4.55	0.43947198969736	5.17666666666667	|	4.67114546979646	10.51	5.22	4.18	1.25	9.33	5.58	6.83	|	98.272	98.7175	0.193	4.13174886648113	4.13174886648113	2.24998345008895	0.797872340425532
50	Saiphos_equalis	R_39075	Lygosominae	Scincidae		Scincoidea	2	1	extant	|	7	p1	|	0.345	0.211	0.189	2.542	0.955	95.826	0.116	0.042	0.188	|	1.56666666666667	4.7	7.22	0.6973599484868	7.22	0.6973599484868	7.22	0.6973599484868	5.17666666666667	|	4.67114546979646	10.51	5.22	4.18	2.67	6.89	2.19	5.32333333333333	|	95.826	98.7175	0.116	2.48333092493166	2.48333092493166	2.24998345008895	0.797872340425532
50	Saiphos_equalis	R_39075	Lygosominae	Scincidae		Scincoidea	2	1	extant	|	8	p2	|	0.395	0.111	0.322	3.108	0.444	97.005	0.152	0.05	0.232	|	3.13333333333333	4.7	8.78666666666667	0.8486799742434	8.78666666666667	0.8486799742434	8.78666666666667	0.8486799742434	5.17666666666667	|	4.67114546979646	10.51	5.22	4.18	1.56666666666667	6.89	2.19	3.75666666666667	|	97.005	98.7175	0.152	3.25401983266908	3.25401983266908	2.24998345008895	0.797872340425532
50	Saiphos_equalis	R_39075	Lygosominae	Scincidae		Scincoidea	2	1	extant	|	9	end	|										|					10.3533333333333	1	10.3533333333333	1	5.17666666666667	|	4.67114546979646				1.56666666666667				|	97.005	98.7175	0.152		3.25401983266908	2.24998345008895	0.797872340425532
51	Sphenomorphus_solomonis	ZMB_8803	Lygosominae	Scincidae		Scincoidea	0	0	extant	|	0	start	|										|					0	0	0	0	6.31166666666667	|	6.37562545951376				0				|	100	99.705375	0.148		2.32134087768837	1.89942148843285	0.872865275142315
51	Sphenomorphus_solomonis	ZMB_8803	Lygosominae	Scincidae		Scincoidea	0	0	extant	|	1	pm1	|	0.161	0.502	0.558	0.67	0.614	100	0.148	0.044	0.191	|	0.506666666666667	1.52	0.58	0.045946659625033	0.58	0.045946659625033	0.58	0.045946659625033	6.31166666666667	|	6.37562545951376	12.11	7.22	5.63	0.58	4.7	3.18	4.19333333333333	|	100	99.705375	0.148	2.32134087768837	2.32134087768837	1.89942148843285	0.872865275142315
51	Sphenomorphus_solomonis	ZMB_8803	Lygosominae	Scincidae		Scincoidea	0	0	extant	|	2	pm2	|	0.059	0.753	0.809	0.539	0.149	100	0.132	0.021	0.149	|	1.01333333333333	1.52	1.08666666666667	0.086083971481384	1.08666666666667	0.086083971481384	1.08666666666667	0.086083971481384	6.31166666666667	|	6.37562545951376	12.11	7.22	5.63	0.506666666666667	4.7	3.18	3.68666666666667	|	100	99.705375	0.132	2.07038510712747	2.07038510712747	1.89942148843285	0.872865275142315
51	Sphenomorphus_solomonis	ZMB_8803	Lygosominae	Scincidae		Scincoidea	0	0	extant	|	3	n1	|	0.13	0.26	0.809	1.711	0.307	100	0.091	0.037	0.145	|	0.79	2.37	1.81666666666667	0.143913387905994	1.81666666666667	0.143913387905994	1.81666666666667	0.143913387905994	6.31166666666667	|	6.37562545951376	12.11	7.22	5.63	0.73	7.98	5.61	7.19	|	100	99.705375	0.091	1.42731094506515	1.42731094506515	1.89942148843285	0.872865275142315
51	Sphenomorphus_solomonis	ZMB_8803	Lygosominae	Scincidae		Scincoidea	0	0	extant	|	4	n2	|	0.188	0.158	0.577	1.925	0.205	99.954	0.108	0.016	0.132	|	1.58	2.37	2.60666666666667	0.206495907050436	2.60666666666667	0.206495907050436	2.60666666666667	0.206495907050436	6.31166666666667	|	6.37562545951376	12.11	7.22	5.63	0.79	7.98	5.61	6.4	|	99.954	99.705375	0.108	1.69395145128611	1.69395145128611	1.89942148843285	0.872865275142315
51	Sphenomorphus_solomonis	ZMB_8803	Lygosominae	Scincidae		Scincoidea	0	0	extant	|	5	f1	|	0.256	0.409	0.298	1.99	0.549	100	0.12	0.028	0.158	|	1.53333333333333	4.6	4.46666666666667	0.353842091365197	4.46666666666667	0.353842091365197	4.46666666666667	0.353842091365197	6.31166666666667	|	6.37562545951376	12.11	7.22	5.63	1.86	6.49	1.89	4.95666666666667	|	100	99.705375	0.12	1.88216827920679	1.88216827920679	1.89942148843285	0.872865275142315
51	Sphenomorphus_solomonis	ZMB_8803	Lygosominae	Scincidae		Scincoidea	0	0	extant	|	6	f2	|	0.625	0.223	0.595	2.186	0.539	98.188	0.329	0.076	0.399	|	3.06666666666667	4.6	6	0.4753102719831	6	0.4753102719831	6	0.4753102719831	6.31166666666667	|	6.37562545951376	12.11	7.22	5.63	1.53333333333333	6.49	1.89	3.42333333333333	|	98.188	99.705375	0.329	5.16027803215861	5.16027803215861	1.89942148843285	0.872865275142315
51	Sphenomorphus_solomonis	ZMB_8803	Lygosominae	Scincidae		Scincoidea	0	0	extant	|	7	p1	|	0.555	0.223	0.716	3.562	0.939	99.501	0.154	0.057	0.237	|	1.75666666666667	5.27	9.11	0.721679429627674	9.11	0.721679429627674	9.11	0.721679429627674	6.31166666666667	|	6.37562545951376	12.11	7.22	5.63	3.11	3.11	-2.16	1.35333333333333	|	99.501	99.705375	0.154	2.41544929164871	2.41544929164871	1.89942148843285	0.872865275142315
51	Sphenomorphus_solomonis	ZMB_8803	Lygosominae	Scincidae		Scincoidea	0	0	extant	|	8	p2	|	0.343	0.093	0.419	3.915	0.335	100	0.177	0.061	0.237	|	3.51333333333333	5.27	10.8666666666667	0.860839714813837	10.8666666666667	0.860839714813837	10.8666666666667	0.860839714813837	6.31166666666667	|	6.37562545951376	12.11	7.22	5.63	1.75666666666667	3.11	-2.16	-0.403333333333333	|	100	99.705375	0.177	2.77619821183001	2.77619821183001	1.89942148843285	0.872865275142315
51	Sphenomorphus_solomonis	ZMB_8803	Lygosominae	Scincidae		Scincoidea	0	0	extant	|	9	end	|										|					12.6233333333333	1	12.6233333333333	1	6.31166666666667	|	6.37562545951376				1.75666666666667				|	100	99.705375	0.177		2.77619821183001	1.89942148843285	0.872865275142315
52	Grandidierina_petiti	ZSM_1620/2010	Scincinae	Scincidae		Scincoidea	2	1	extant	|	0	start	|										|					0	0	0	0	2.63833333333333	|	2.4573563030216				0				|	100	99.676375	0.051		2.07540111042463	2.44571777914746	0.513307984790874
52	Grandidierina_petiti	ZSM_1620/2010	Scincinae	Scincidae		Scincoidea	2	1	extant	|	1	pm1	|	0.008	0.282	0.149	0.191	0.058	100	0.051	0.009	0.06	|	0.273333333333333	0.82	0.35	0.066329753632344	0.35	0.066329753632344	0.35	0.066329753632344	2.63833333333333	|	2.4573563030216	6.01	2.77	2.18	0.35	5.36	4.54	5.08666666666667	|	100	99.676375	0.051	2.07540111042463	2.07540111042463	2.44571777914746	0.513307984790874
52	Grandidierina_petiti	ZSM_1620/2010	Scincinae	Scincidae		Scincoidea	2	1	extant	|	2	pm2	|	0.007	0.241	0.166	0.183	0.05	100	0.048	0.004	0.05	|	0.546666666666667	0.82	0.623333333333333	0.118130132659507	0.623333333333333	0.118130132659507	0.623333333333333	0.118130132659507	2.63833333333333	|	2.4573563030216	6.01	2.77	2.18	0.273333333333333	5.36	4.54	4.81333333333333	|	100	99.676375	0.048	1.95331869216436	1.95331869216436	2.44571777914746	0.513307984790874
52	Grandidierina_petiti	ZSM_1620/2010	Scincinae	Scincidae		Scincoidea	2	1	extant	|	3	n1	|	0.034	0.042	0.216	0.896	0.166	100	0.046	0.014	0.066	|	0.45	1.35	0.923333333333333	0.174984207201516	0.923333333333333	0.174984207201516	0.923333333333333	0.174984207201516	2.63833333333333	|	2.4573563030216	6.01	2.77	2.18	0.3	5.68	4.33	5.23	|	100	99.676375	0.046	1.87193041332418	1.87193041332418	2.44571777914746	0.513307984790874
52	Grandidierina_petiti	ZSM_1620/2010	Scincinae	Scincidae		Scincoidea	2	1	extant	|	4	n2	|	0.039	0.149	0.282	0.88	0.158	100	0.058	0.02	0.083	|	0.9	1.35	1.37333333333333	0.260265319014529	1.37333333333333	0.260265319014529	1.37333333333333	0.260265319014529	2.63833333333333	|	2.4573563030216	6.01	2.77	2.18	0.45	5.68	4.33	4.78	|	100	99.676375	0.058	2.36026008636527	2.36026008636527	2.44571777914746	0.513307984790874
52	Grandidierina_petiti	ZSM_1620/2010	Scincinae	Scincidae		Scincoidea	2	1	extant	|	5	f1	|	0.074	0.091	0.166	1.046	0.307	99.906	0.069	0.017	0.1	|	0.45	1.35	1.87333333333333	0.355022109917877	1.87333333333333	0.355022109917877	1.87333333333333	0.355022109917877	2.63833333333333	|	2.4573563030216	6.01	2.77	2.18	0.5	5.6	4.25	5.15	|	99.906	99.676375	0.069	2.80789561998626	2.80789561998626	2.44571777914746	0.513307984790874
52	Grandidierina_petiti	ZSM_1620/2010	Scincinae	Scincidae		Scincoidea	2	1	extant	|	6	f2	|	0.088	0.1	0.174	1.204	0.739	100	0.046	0.012	0.068	|	0.9	1.35	2.32333333333333	0.440303221730891	2.32333333333333	0.440303221730891	2.32333333333333	0.440303221730891	2.63833333333333	|	2.4573563030216	6.01	2.77	2.18	0.45	5.6	4.25	4.7	|	100	99.676375	0.046	1.87193041332418	1.87193041332418	2.44571777914746	0.513307984790874
52	Grandidierina_petiti	ZSM_1620/2010	Scincinae	Scincidae		Scincoidea	2	1	extant	|	7	p1	|	0.142	0.166	0.249	1.569	0.797	100	0.065	0.018	0.111	|	0.876666666666667	2.63	3.52333333333333	0.667719519898926	3.52333333333333	0.667719519898926	3.52333333333333	0.667719519898926	2.63833333333333	|	2.4573563030216	6.01	2.77	2.18	1.2	5.75	3.12	4.87333333333333	|	100	99.676375	0.065	2.6451190623059	2.6451190623059	2.44571777914746	0.513307984790874
52	Grandidierina_petiti	ZSM_1620/2010	Scincinae	Scincidae		Scincoidea	2	1	extant	|	8	p2	|	0.105	0.183	0.158	1.71	0.315	97.505	0.078	0.034	0.133	|	1.75333333333333	2.63	4.4	0.833859759949463	4.4	0.833859759949463	4.4	0.833859759949463	2.63833333333333	|	2.4573563030216	6.01	2.77	2.18	0.876666666666667	5.75	3.12	3.99666666666667	|	97.505	99.676375	0.078	3.17414287476708	3.17414287476708	2.44571777914746	0.513307984790874
52	Grandidierina_petiti	ZSM_1620/2010	Scincinae	Scincidae		Scincoidea	2	1	extant	|	9	end	|										|					5.27666666666667	1	5.27666666666667	1	2.63833333333333	|	2.4573563030216				0.876666666666667				|	97.505	99.676375	0.078		3.17414287476708	2.44571777914746	0.513307984790874
53	Scincus_scincus	ZMB_15318	Scincinae	Scincidae		Scincoidea	2	0	extant	|	0	start	|										|					0	0	0	0	12.965	|	12.3744656450289				0				|	100	95.39675	0.432		3.49105983556991	1.97988347156164	1.15415821501014
53	Scincus_scincus	ZMB_15318	Scincinae	Scincidae		Scincoidea	2	0	extant	|	1	pm1	|	0.814	0.593	0.607	1.615	1.477	100	0.432	0.155	0.563	|	1.49	4.47	1.38	0.053220208252989	1.38	0.053220208252989	1.38	0.053220208252989	12.965	|	12.3744656450289	24.5	12.26	12.49	1.38	13.55	9.08	12.06	|	100	95.39675	0.432	3.49105983556991	3.49105983556991	1.97988347156164	1.15415821501014
53	Scincus_scincus	ZMB_15318	Scincinae	Scincidae		Scincoidea	2	0	extant	|	2	pm2	|	0.289	0.221	0.345	0.718	0.621	94.799	0.376	0.061	0.42	|	2.98	4.47	2.87	0.110682607018897	2.87	0.110682607018897	2.87	0.110682607018897	12.965	|	12.3744656450289	24.5	12.26	12.49	1.49	13.55	9.08	10.57	|	94.799	95.39675	0.376	3.03851504207011	3.03851504207011	1.97988347156164	1.15415821501014
53	Scincus_scincus	ZMB_15318	Scincinae	Scincidae		Scincoidea	2	0	extant	|	3	n1	|	0.582	0.221	0.621	3.05	0.552	100	0.195	0.025	0.236	|	2.23333333333333	6.7	3.86	0.148862321635172	3.86	0.148862321635172	3.86	0.148862321635172	12.965	|	12.3744656450289	24.5	12.26	12.49	0.99	12.58	5.88	10.3466666666667	|	100	95.39675	0.195	1.57582562022253	1.57582562022253	1.97988347156164	1.15415821501014
53	Scincus_scincus	ZMB_15318	Scincinae	Scincidae		Scincoidea	2	0	extant	|	4	n2	|	0.669	0.179	0.621	2.967	0.566	99.858	0.231	0.037	0.272	|	4.46666666666667	6.7	6.09333333333333	0.234991644170202	6.09333333333333	0.234991644170202	6.09333333333333	0.234991644170202	12.965	|	12.3744656450289	24.5	12.26	12.49	2.23333333333333	12.58	5.88	8.11333333333333	|	99.858	95.39675	0.231	1.86674727318669	1.86674727318669	1.97988347156164	1.15415821501014
53	Scincus_scincus	ZMB_15318	Scincinae	Scincidae		Scincoidea	2	0	extant	|	5	f1	|	1.43	0.566	0.566	3.367	0.966	94.221	0.397	0.098	0.533	|	3.79333333333333	11.38	9.63333333333333	0.371513047949608	9.63333333333333	0.371513047949608	9.63333333333333	0.371513047949608	12.965	|	12.3744656450289	24.5	12.26	12.49	3.54	8.61	-2.77	4.81666666666667	|	94.221	95.39675	0.397	3.20821933963253	3.20821933963253	1.97988347156164	1.15415821501014
53	Scincus_scincus	ZMB_15318	Scincinae	Scincidae		Scincoidea	2	0	extant	|	6	f2	|	1.924	0.966	0.704	3.257	0.856	99.564	0.653	0.106	0.733	|	7.58666666666667	11.38	13.4266666666667	0.517804345031495	13.4266666666667	0.517804345031495	13.4266666666667	0.517804345031495	12.965	|	12.3744656450289	24.5	12.26	12.49	3.79333333333333	8.61	-2.77	1.02333333333333	|	99.564	95.39675	0.653	5.27699553848877	5.27699553848877	1.97988347156164	1.15415821501014
53	Scincus_scincus	ZMB_15318	Scincinae	Scincidae		Scincoidea	2	0	extant	|	7	p1	|	4.03	0.745	0.538	4.085	3.008	75.529	0.723	0.282	0.985	|	3.28666666666667	9.86	19.3566666666667	0.74649697904615	19.3566666666667	0.74649697904615	19.3566666666667	0.74649697904615	12.965	|	12.3744656450289	24.5	12.26	12.49	5.93	3.02	-6.84	-0.266666666666667	|	75.529	95.39675	0.723	5.84267653036353	5.84267653036353	1.97988347156164	1.15415821501014
53	Scincus_scincus	ZMB_15318	Scincinae	Scincidae		Scincoidea	2	0	extant	|	8	p2	|	0.645	0.483	0.869	7.397	0.98	99.203	0.359	0.096	0.457	|	6.57333333333333	9.86	22.6433333333333	0.873248489523075	22.6433333333333	0.873248489523075	22.6433333333333	0.873248489523075	12.965	|	12.3744656450289	24.5	12.26	12.49	3.28666666666667	3.02	-6.84	-3.55333333333333	|	99.203	95.39675	0.359	2.90113537261481	2.90113537261481	1.97988347156164	1.15415821501014
53	Scincus_scincus	ZMB_15318	Scincinae	Scincidae		Scincoidea	2	0	extant	|	9	end	|										|					25.93	1	25.93	1	12.965	|	12.3744656450289				3.28666666666667				|	99.203	95.39675	0.359		2.90113537261481	1.97988347156164	1.15415821501014
54	Plestiodon_reynoldsi	ZMB_23322	Scincinae	Scincidae		Scincoidea	2	1	extant	|	0	start	|										|					0	0	0	0	3.24833333333333	|	3.28048776861003				0				|	100	99.842	0.064		1.95092938959859	2.17955392744217	0.896153846153846
54	Plestiodon_reynoldsi	ZMB_23322	Scincinae	Scincidae		Scincoidea	2	1	extant	|	1	pm1	|	0.071	0.085	0.142	0.76	0.433	100	0.064	0.016	0.09	|	0.273333333333333	0.819999999999999	0.34	0.052334530528476	0.34	0.052334530528476	0.34	0.052334530528476	3.24833333333333	|	3.28048776861003	7.15	3.54	3.04	0.34	5.81	4.99	5.53666666666667	|	100	99.842	0.064	1.95092938959859	1.95092938959859	2.17955392744217	0.896153846153846
54	Plestiodon_reynoldsi	ZMB_23322	Scincinae	Scincidae		Scincoidea	2	1	extant	|	2	pm2	|	0.01	0.206	0.185	0.213	0.057	100	0.056	0.002	0.057	|	0.546666666666666	0.819999999999999	0.613333333333333	0.09440738840431	0.613333333333333	0.09440738840431	0.613333333333333	0.09440738840431	3.24833333333333	|	3.28048776861003	7.15	3.54	3.04	0.273333333333333	5.81	4.99	5.26333333333333	|	100	99.842	0.056	1.70706321589877	1.70706321589877	2.17955392744217	0.896153846153846
54	Plestiodon_reynoldsi	ZMB_23322	Scincinae	Scincidae		Scincoidea	2	1	extant	|	3	n1	|	0.047	0.156	0.362	1.093	0.192	100	0.049	0.013	0.071	|	0.603333333333334	1.81	1.02333333333333	0.15751667521806	1.02333333333333	0.15751667521806	1.02333333333333	0.15751667521806	3.24833333333333	|	3.28048776861003	7.15	3.54	3.04	0.41	6.2	4.39	5.59666666666667	|	100	99.842	0.049	1.49368031391142	1.49368031391142	2.17955392744217	0.896153846153846
54	Plestiodon_reynoldsi	ZMB_23322	Scincinae	Scincidae		Scincoidea	2	1	extant	|	4	n2	|	0.067	0.156	0.163	1.25	0.206	100	0.06	0.015	0.085	|	1.20666666666667	1.81	1.62666666666667	0.250384812724474	1.62666666666667	0.250384812724474	1.62666666666667	0.250384812724474	3.24833333333333	|	3.28048776861003	7.15	3.54	3.04	0.603333333333334	6.2	4.39	4.99333333333333	|	100	99.842	0.06	1.82899630274868	1.82899630274868	2.17955392744217	0.896153846153846
54	Plestiodon_reynoldsi	ZMB_23322	Scincinae	Scincidae		Scincoidea	2	1	extant	|	5	f1	|	0.111	0.17	0.32	1.413	0.412	100	0.084	0.03	0.129	|	0.776666666666667	2.33	2.49666666666667	0.384299640841457	2.49666666666667	0.384299640841457	2.49666666666667	0.384299640841457	3.24833333333333	|	3.28048776861003	7.15	3.54	3.04	0.87	5.24	2.91	4.46333333333333	|	100	99.842	0.084	2.56059482384815	2.56059482384815	2.17955392744217	0.896153846153846
54	Plestiodon_reynoldsi	ZMB_23322	Scincinae	Scincidae		Scincoidea	2	1	extant	|	6	f2	|	0.103	0.142	0.334	1.271	0.291	100	0.098	0.037	0.143	|	1.55333333333333	2.33	3.27333333333333	0.503848127244741	3.27333333333333	0.503848127244741	3.27333333333333	0.503848127244741	3.24833333333333	|	3.28048776861003	7.15	3.54	3.04	0.776666666666667	5.24	2.91	3.68666666666667	|	100	99.842	0.098	2.98736062782284	2.98736062782284	2.17955392744217	0.896153846153846
54	Plestiodon_reynoldsi	ZMB_23322	Scincinae	Scincidae		Scincoidea	2	1	extant	|	7	p1	|	0.123	0.099	0.447	2.073	0.525	100	0.059	0.015	0.095	|	0.866666666666667	2.6	4.76333333333333	0.733196511031298	4.76333333333333	0.733196511031298	4.76333333333333	0.733196511031298	3.24833333333333	|	3.28048776861003	7.15	3.54	3.04	1.49	3.58	0.98	2.71333333333333	|	100	99.842	0.059	1.7985130310362	1.7985130310362	2.17955392744217	0.896153846153846
54	Plestiodon_reynoldsi	ZMB_23322	Scincinae	Scincidae		Scincoidea	2	1	extant	|	8	p2	|	0.172	0.149	0.419	2.109	0.398	98.736	0.092	0.03	0.142	|	1.73333333333333	2.6	5.63	0.866598255515649	5.63	0.866598255515649	5.63	0.866598255515649	3.24833333333333	|	3.28048776861003	7.15	3.54	3.04	0.866666666666667	3.58	0.98	1.84666666666667	|	98.736	99.842	0.092	2.80446099754797	2.80446099754797	2.17955392744217	0.896153846153846
54	Plestiodon_reynoldsi	ZMB_23322	Scincinae	Scincidae		Scincoidea	2	1	extant	|	9	end	|										|					6.49666666666667	1	6.49666666666667	1	3.24833333333333	|	3.28048776861003				0.866666666666667				|	98.736	99.842	0.092		2.80446099754797	2.17955392744217	0.896153846153846
55	Plestiodon_latiscutatus	ZMB_26508	Scincinae	Scincidae		Scincoidea	1	0	extant	|	0	start	|										|					0	0	0	0	9.245	|	10.3514008713797				0				|	98.284	93.615375	0.386		3.72896388417573	1.58625873000429	1.02945301542777
55	Plestiodon_latiscutatus	ZMB_26508	Scincinae	Scincidae		Scincoidea	1	0	extant	|	1	pm1	|	0.635	0.36	0.27	1.19	1.27	98.284	0.386	0.155	0.546	|	0.726666666666667	2.18	0.76	0.041103299080584	0.76	0.041103299080584	0.76	0.041103299080584	9.245	|	10.3514008713797	16.42	11.15	9.61	0.76	2.3	0.12	1.57333333333333	|	98.284	93.615375	0.386	3.72896388417573	3.72896388417573	1.58625873000429	1.02945301542777
55	Plestiodon_latiscutatus	ZMB_26508	Scincinae	Scincidae		Scincoidea	1	0	extant	|	2	pm2	|	0.114	0.44	0.45	0.7	0.22	98.593	0.196	0.028	0.22	|	1.45333333333333	2.18	1.48666666666667	0.080403821885704	1.48666666666667	0.080403821885704	1.48666666666667	0.080403821885704	9.245	|	10.3514008713797	16.42	11.15	9.61	0.726666666666667	2.3	0.12	0.846666666666667	|	98.593	93.615375	0.196	1.8934635266799	1.8934635266799	1.58625873000429	1.02945301542777
55	Plestiodon_latiscutatus	ZMB_26508	Scincinae	Scincidae		Scincoidea	1	0	extant	|	3	n1	|	0.277	0.17	0.25	2.5	0.45	100	0.118	0.028	0.171	|	1.27333333333333	3.82	2.60666666666667	0.140977104741302	2.60666666666667	0.140977104741302	2.60666666666667	0.140977104741302	9.245	|	10.3514008713797	16.42	11.15	9.61	1.12	7.67	3.85	6.39666666666667	|	100	93.615375	0.118	1.13994232728688	1.13994232728688	1.58625873000429	1.02945301542777
55	Plestiodon_latiscutatus	ZMB_26508	Scincinae	Scincidae		Scincoidea	1	0	extant	|	4	n2	|	0.398	0.2	0.38	2.75	0.29	99.849	0.157	0.025	0.19	|	2.54666666666667	3.82	3.88	0.209843158464035	3.88	0.209843158464035	3.88	0.209843158464035	9.245	|	10.3514008713797	16.42	11.15	9.61	1.27333333333333	7.67	3.85	5.12333333333333	|	99.849	93.615375	0.157	1.51670292698339	1.51670292698339	1.58625873000429	1.02945301542777
55	Plestiodon_latiscutatus	ZMB_26508	Scincinae	Scincidae		Scincoidea	1	0	extant	|	5	f1	|	1.058	0.12	0.44	2.62	1.72	93.09	0.238	0.067	0.354	|	2.44666666666667	7.34	6.48	0.350459707950243	6.48	0.350459707950243	6.48	0.350459707950243	9.245	|	10.3514008713797	16.42	11.15	9.61	2.6	6.12	-1.22	3.67333333333333	|	93.09	93.615375	0.238	2.29920571096845	2.29920571096845	1.58625873000429	1.02945301542777
55	Plestiodon_latiscutatus	ZMB_26508	Scincinae	Scincidae		Scincoidea	1	0	extant	|	6	f2	|	1.058	0.16	0.77	2.66	0.73	88.87	0.453	0.077	0.528	|	4.89333333333333	7.34	8.92666666666667	0.482783486569317	8.92666666666667	0.482783486569317	8.92666666666667	0.482783486569317	9.245	|	10.3514008713797	16.42	11.15	9.61	2.44666666666667	6.12	-1.22	1.22666666666667	|	88.87	93.615375	0.453	4.37621927339794	4.37621927339794	1.58625873000429	1.02945301542777
55	Plestiodon_latiscutatus	ZMB_26508	Scincinae	Scincidae		Scincoidea	1	0	extant	|	7	p1	|	2.021	0.25	0.37	5.81	1.79	78.609	0.316	0.129	0.468	|	2.37666666666667	7.13	13.7366666666667	0.742924103118803	13.7366666666667	0.742924103118803	13.7366666666667	0.742924103118803	9.245	|	10.3514008713797	16.42	11.15	9.61	4.81	1.69	-5.44	-0.686666666666667	|	78.609	93.615375	0.316	3.05272691036148	3.05272691036148	1.58625873000429	1.02945301542777
55	Plestiodon_latiscutatus	ZMB_26508	Scincinae	Scincidae		Scincoidea	1	0	extant	|	8	p2	|	0.738	0.26	0.83	6.41	0.81	91.628	0.269	0.089	0.369	|	4.75333333333333	7.13	16.1133333333333	0.871462051559402	16.1133333333333	0.871462051559402	16.1133333333333	0.871462051559402	9.245	|	10.3514008713797	16.42	11.15	9.61	2.37666666666667	1.69	-5.44	-3.06333333333333	|	91.628	93.615375	0.269	2.5986820850862	2.5986820850862	1.58625873000429	1.02945301542777
55	Plestiodon_latiscutatus	ZMB_26508	Scincinae	Scincidae		Scincoidea	1	0	extant	|	9	end	|										|					18.49	1	18.49	1	9.245	|	10.3514008713797				2.37666666666667				|	91.628	93.615375	0.269		2.5986820850862	1.58625873000429	1.02945301542777
56	Typhlosaurus_aurantiacus	ZMB_3936	Acontiinae	Scincidae		Scincoidea	2	1	extant	|	0	start	|										|					0	0	0	0	3.83666666666667	|	3.85961137940078				0				|	100	99.239875	0.096		2.48729705048451	2.18674865688429	0.578082191780822
56	Typhlosaurus_aurantiacus	ZMB_3936	Acontiinae	Scincidae		Scincoidea	2	1	extant	|	1	pm1	|	0.116	0.039	0.093	0.789	0.877	100	0.096	0.036	0.149	|	0.363333333333333	1.09	0.43	0.05603822762815	0.43	0.05603822762815	0.43	0.05603822762815	3.83666666666667	|	3.85961137940078	8.44	4.22	3.53	0.43	1.58	0.49	1.21666666666667	|	100	99.239875	0.096	2.48729705048451	2.48729705048451	2.18674865688429	0.578082191780822
56	Typhlosaurus_aurantiacus	ZMB_3936	Acontiinae	Scincidae		Scincoidea	2	1	extant	|	2	pm2	|	0.036	0.132	0.171	0.274	0.176	100	0.145	0.021	0.157	|	0.726666666666667	1.09	0.793333333333333	0.103388357949609	0.793333333333333	0.103388357949609	0.793333333333333	0.103388357949609	3.83666666666667	|	3.85961137940078	8.44	4.22	3.53	0.363333333333333	1.58	0.49	0.853333333333333	|	100	99.239875	0.145	3.75685492000264	3.75685492000264	2.18674865688429	0.578082191780822
56	Typhlosaurus_aurantiacus	ZMB_3936	Acontiinae	Scincidae		Scincoidea	2	1	extant	|	3	n1	|	0.094	0.118	0.22	1.377	0.377	100	0.072	0.026	0.114	|	0.813333333333333	2.44	1.30333333333333	0.169852302345786	1.30333333333333	0.169852302345786	1.30333333333333	0.169852302345786	3.83666666666667	|	3.85961137940078	8.44	4.22	3.53	0.51	3.89	1.45	3.07666666666667	|	100	99.239875	0.072	1.86547278786338	1.86547278786338	2.18674865688429	0.578082191780822
56	Typhlosaurus_aurantiacus	ZMB_3936	Acontiinae	Scincidae		Scincoidea	2	1	extant	|	4	n2	|	0.114	0.127	0.377	1.548	0.279	99.874	0.08	0.019	0.108	|	1.62666666666667	2.44	2.11666666666667	0.275847089487402	2.11666666666667	0.275847089487402	2.11666666666667	0.275847089487402	3.83666666666667	|	3.85961137940078	8.44	4.22	3.53	0.813333333333333	3.89	1.45	2.26333333333333	|	99.874	99.239875	0.08	2.07274754207042	2.07274754207042	2.18674865688429	0.578082191780822
56	Typhlosaurus_aurantiacus	ZMB_3936	Acontiinae	Scincidae		Scincoidea	2	1	extant	|	5	f1	|	0.175	0.103	0.059	1.769	0.338	100	0.099	0.018	0.131	|	0.703333333333333	2.11	2.73666666666667	0.356646394439618	2.73666666666667	0.356646394439618	2.73666666666667	0.356646394439618	3.83666666666667	|	3.85961137940078	8.44	4.22	3.53	0.62	2.49	0.38	1.78666666666667	|	100	99.239875	0.099	2.56502508331215	2.56502508331215	2.18674865688429	0.578082191780822
56	Typhlosaurus_aurantiacus	ZMB_3936	Acontiinae	Scincidae		Scincoidea	2	1	extant	|	6	f2	|	0.375	0.142	0.358	1.695	1.019	100	0.126	0.038	0.176	|	1.40666666666667	2.11	3.44	0.448305821025196	3.44	0.448305821025196	3.44	0.448305821025196	3.83666666666667	|	3.85961137940078	8.44	4.22	3.53	0.703333333333333	2.49	0.38	1.08333333333333	|	100	99.239875	0.126	3.26457737876091	3.26457737876091	2.18674865688429	0.578082191780822
56	Typhlosaurus_aurantiacus	ZMB_3936	Acontiinae	Scincidae		Scincoidea	2	1	extant	|	7	p1	|	0.29	0.225	0.113	1.931	1.392	99.901	0.083	0.018	0.127	|	1.21666666666667	3.65	5.24	0.682884448305821	5.24	0.682884448305821	5.24	0.682884448305821	3.83666666666667	|	3.85961137940078	8.44	4.22	3.53	1.8	1.04	-2.61	-0.176666666666667	|	99.901	99.239875	0.083	2.15047557489806	2.15047557489806	2.18674865688429	0.578082191780822
56	Typhlosaurus_aurantiacus	ZMB_3936	Acontiinae	Scincidae		Scincoidea	2	1	extant	|	8	p2	|	0.374	0.132	0.157	2.558	0.843	94.144	0.156	0.069	0.265	|	2.43333333333333	3.65	6.45666666666667	0.84144222415291	6.45666666666667	0.84144222415291	6.45666666666667	0.84144222415291	3.83666666666667	|	3.85961137940078	8.44	4.22	3.53	1.21666666666667	1.04	-2.61	-1.39333333333333	|	94.144	99.239875	0.156	4.04185770703732	4.04185770703732	2.18674865688429	0.578082191780822
56	Typhlosaurus_aurantiacus	ZMB_3936	Acontiinae	Scincidae		Scincoidea	2	1	extant	|	9	end	|										|					7.67333333333333	1	7.67333333333333	1	3.83666666666667	|	3.85961137940078				1.21666666666667				|	94.144	99.239875	0.156		4.04185770703732	2.18674865688429	0.578082191780822
57	Chamaesaura_anguina	ZMB_56421	Cordylinae	Cordylidae		Scincoidea	0	1	extant	|	0	start	|										|					0	0	0	0	8.27833333333333	|	6.48499807247466				0				|	87.983	92.047875	0.237		3.65458859588468	2.46723280734831	0.977409638554217
57	Chamaesaura_anguina	ZMB_56421	Cordylinae	Cordylidae		Scincoidea	0	1	extant	|	1	pm1	|	0.399	0.135	0.315	1.815	0.3	87.983	0.237	0.026	0.258	|	1.12	3.36	1.07	0.06462653513187	1.07	0.06462653513187	1.07	0.06462653513187	8.27833333333333	|	6.48499807247466	16	7.08	5.94	1.07	8.18	4.82	7.06	|	87.983	92.047875	0.237	3.65458859588468	3.65458859588468	2.46723280734831	0.977409638554217
57	Chamaesaura_anguina	ZMB_56421	Cordylinae	Cordylidae		Scincoidea	0	1	extant	|	2	pm2	|	0.101	0.15	0.368	0.862	0.285	97.727	0.149	0.057	0.21	|	2.24	3.36	2.19	0.132273001811959	2.19	0.132273001811959	2.19	0.132273001811959	8.27833333333333	|	6.48499807247466	16	7.08	5.94	1.12	8.18	4.82	5.94	|	97.727	92.047875	0.149	2.29761055184311	2.29761055184311	2.46723280734831	0.977409638554217
57	Chamaesaura_anguina	ZMB_56421	Cordylinae	Cordylidae		Scincoidea	0	1	extant	|	3	n1	|	0.165	0.12	0.51	2.332	0.218	100	0.082	0.021	0.114	|	1.11666666666667	3.35	2.82	0.170324139319509	2.82	0.170324139319509	2.82	0.170324139319509	8.27833333333333	|	6.48499807247466	16	7.08	5.94	0.63	7.15	3.8	6.03333333333333	|	100	92.047875	0.082	1.26445681376601	1.26445681376601	2.46723280734831	0.977409638554217
57	Chamaesaura_anguina	ZMB_56421	Cordylinae	Cordylidae		Scincoidea	0	1	extant	|	4	n2	|	0.212	0.135	0.412	2.332	0.225	99.947	0.103	0.026	0.15	|	2.23333333333333	3.35	3.93666666666667	0.237769277229716	3.93666666666667	0.237769277229716	3.93666666666667	0.237769277229716	8.27833333333333	|	6.48499807247466	16	7.08	5.94	1.11666666666667	7.15	3.8	4.91666666666667	|	99.947	92.047875	0.103	1.58828111973047	1.58828111973047	2.46723280734831	0.977409638554217
57	Chamaesaura_anguina	ZMB_56421	Cordylinae	Cordylidae		Scincoidea	0	1	extant	|	5	f1	|	0.571	0.285	0.3	1.942	0.945	87.129	0.264	0.113	0.373	|	2.16333333333333	6.49	6.19666666666667	0.374270183209181	6.19666666666667	0.374270183209181	6.19666666666667	0.374270183209181	8.27833333333333	|	6.48499807247466	16	7.08	5.94	2.26	5.12	-1.37	2.95666666666667	|	87.129	92.047875	0.264	4.07093413212471	4.07093413212471	2.46723280734831	0.977409638554217
57	Chamaesaura_anguina	ZMB_56421	Cordylinae	Cordylidae		Scincoidea	0	1	extant	|	6	f2	|	0.6	0.105	0.255	1.702	0.532	85.704	0.393	0.067	0.441	|	4.32666666666667	6.49	8.36	0.50493255486209	8.36	0.50493255486209	8.36	0.50493255486209	8.27833333333333	|	6.48499807247466	16	7.08	5.94	2.16333333333333	5.12	-1.37	0.793333333333333	|	85.704	92.047875	0.393	6.06014058304928	6.06014058304928	2.46723280734831	0.977409638554217
57	Chamaesaura_anguina	ZMB_56421	Cordylinae	Cordylidae		Scincoidea	0	1	extant	|	7	p1	|	0.926	0.105	0.098	4.59	0.585	82.752	0.261	0.099	0.38	|	2.21333333333333	6.64	12.13	0.732635393597745	12.13	0.732635393597745	12.13	0.732635393597745	8.27833333333333	|	6.48499807247466	16	7.08	5.94	3.77	0.24	-6.4	-1.97333333333333	|	82.752	92.047875	0.261	4.02467351698692	4.02467351698692	2.46723280734831	0.977409638554217
57	Chamaesaura_anguina	ZMB_56421	Cordylinae	Cordylidae		Scincoidea	0	1	extant	|	8	p2	|	0.69	0.15	0.225	3.772	0.525	95.141	0.196	0.053	0.27	|	4.42666666666667	6.64	14.3433333333333	0.866317696798873	14.3433333333333	0.866317696798873	14.3433333333333	0.866317696798873	8.27833333333333	|	6.48499807247466	16	7.08	5.94	2.21333333333333	0.24	-6.4	-4.18666666666667	|	95.141	92.047875	0.196	3.02236018900168	3.02236018900168	2.46723280734831	0.977409638554217
57	Chamaesaura_anguina	ZMB_56421	Cordylinae	Cordylidae		Scincoidea	0	1	extant	|	9	end	|										|					16.5566666666667	1	16.5566666666667	1	8.27833333333333	|	6.48499807247466				2.21333333333333				|	95.141	92.047875	0.196		3.02236018900168	2.46723280734831	0.977409638554217
58	Cordylus_cataphractus	ZMB_74455	Cordylinae	Cordylidae		Scincoidea	0	0	extant	|	0	start	|										|					0	0	0	0	13.965	|	15.0601328015393				0				|	88.224	81.039375	0.745		4.9468355280629	1.51459487778677	0.864617940199336
58	Cordylus_cataphractus	ZMB_74455	Cordylinae	Cordylidae		Scincoidea	0	0	extant	|	1	pm1	|	3.195	0.423	0.423	2.905	1.84	88.224	0.745	0.247	0.993	|	1.42333333333333	4.27	1.67	0.059792337987827	1.67	0.059792337987827	1.67	0.059792337987827	13.965	|	15.0601328015393	22.81	20.47	11.08	1.67	6.18	1.91	4.75666666666667	|	88.224	81.039375	0.745	4.9468355280629	4.9468355280629	1.51459487778677	0.864617940199336
58	Cordylus_cataphractus	ZMB_74455	Cordylinae	Cordylidae		Scincoidea	0	0	extant	|	2	pm2	|	0.823	0.569	0.394	2.117	0.861	79.788	0.484	0.15	0.627	|	2.84666666666667	4.27	3.09333333333333	0.110753073159088	3.09333333333333	0.110753073159088	3.09333333333333	0.110753073159088	13.965	|	15.0601328015393	22.81	20.47	11.08	1.42333333333333	6.18	1.91	3.33333333333333	|	79.788	81.039375	0.484	3.21378308131871	3.21378308131871	1.51459487778677	0.864617940199336
58	Cordylus_cataphractus	ZMB_74455	Cordylinae	Cordylidae		Scincoidea	0	0	extant	|	3	n1	|	1.438	0.54	1.723	3.665	1.183	86.337	0.395	0.091	0.496	|	1.47	4.41	4.35333333333333	0.155865855113975	4.35333333333333	0.155865855113975	4.35333333333333	0.155865855113975	13.965	|	15.0601328015393	22.81	20.47	11.08	1.26	11.23	6.82	9.76	|	86.337	81.039375	0.395	2.62281883702664	2.62281883702664	1.51459487778677	0.864617940199336
58	Cordylus_cataphractus	ZMB_74455	Cordylinae	Cordylidae		Scincoidea	0	0	extant	|	4	n2	|	1.387	0.496	0.745	3.665	0.803	82.142	0.362	0.096	0.462	|	2.94	4.41	5.82333333333333	0.208497434061344	5.82333333333333	0.208497434061344	5.82333333333333	0.208497434061344	13.965	|	15.0601328015393	22.81	20.47	11.08	1.47	11.23	6.82	8.29	|	82.142	81.039375	0.362	2.40369726330036	2.40369726330036	1.51459487778677	0.864617940199336
58	Cordylus_cataphractus	ZMB_74455	Cordylinae	Cordylidae		Scincoidea	0	0	extant	|	5	f1	|	2.186	0.423	0.467	3.635	2.219	88.308	0.359	0.117	0.562	|	3.47	10.41	9.33333333333333	0.334168755221387	9.33333333333333	0.334168755221387	9.33333333333333	0.334168755221387	13.965	|	15.0601328015393	22.81	20.47	11.08	3.51	9.81	-0.6	6.34	|	88.308	81.039375	0.359	2.38377712023433	2.38377712023433	1.51459487778677	0.864617940199336
58	Cordylus_cataphractus	ZMB_74455	Cordylinae	Cordylidae		Scincoidea	0	0	extant	|	6	f2	|	2.366	0.584	0.438	3.431	1.051	69.541	0.764	0.137	0.863	|	6.94	10.41	12.8033333333333	0.458407924573338	12.8033333333333	0.458407924573338	12.8033333333333	0.458407924573338	13.965	|	15.0601328015393	22.81	20.47	11.08	3.47	9.81	-0.6	2.87	|	69.541	81.039375	0.764	5.07299643414772	5.07299643414772	1.51459487778677	0.864617940199336
58	Cordylus_cataphractus	ZMB_74455	Cordylinae	Cordylidae		Scincoidea	0	0	extant	|	7	p1	|	5.161	0.38	1.431	8.95	1.124	63.446	0.63	0.153	0.759	|	4.01333333333333	12.04	19.9033333333333	0.712614870509607	19.9033333333333	0.712614870509607	19.9033333333333	0.712614870509607	13.965	|	15.0601328015393	22.81	20.47	11.08	7.1	3.05	-8.99	-0.963333333333333	|	63.446	81.039375	0.63	4.18323004386527	4.18323004386527	1.51459487778677	0.864617940199336
58	Cordylus_cataphractus	ZMB_74455	Cordylinae	Cordylidae		Scincoidea	0	0	extant	|	8	p2	|	2.44	0.219	0.964	10.585	1.314	90.529	0.403	0.164	0.613	|	8.02666666666667	12.04	23.9166666666667	0.856307435254804	23.9166666666667	0.856307435254804	23.9166666666667	0.856307435254804	13.965	|	15.0601328015393	22.81	20.47	11.08	4.01333333333333	3.05	-8.99	-4.97666666666667	|	90.529	81.039375	0.403	2.67593921853604	2.67593921853604	1.51459487778677	0.864617940199336
58	Cordylus_cataphractus	ZMB_74455	Cordylinae	Cordylidae		Scincoidea	0	0	extant	|	9	end	|										|					27.93	1	27.93	1	13.965	|	15.0601328015393				4.01333333333333				|	90.529	81.039375	0.403		2.67593921853604	1.51459487778677	0.864617940199336
59	Platysaurus_capensis	ZMB_38563	Platysaurinae	Cordylidae		Scincoidea	0	0	extant	|	0	start	|										|					0	0	0	0	9.075	|	8.38198067284815				0				|	100	98.0705	0.171		2.04009060237901	2.06514434661875	0.96514745308311
59	Platysaurus_capensis	ZMB_38563	Platysaurinae	Cordylidae		Scincoidea	0	0	extant	|	1	pm1	|	0.131	0.114	0.285	0.946	0.228	100	0.171	0.042	0.216	|	1.13	3.39	1.24	0.06831955922865	1.24	0.06831955922865	1.24	0.06831955922865	9.075	|	8.38198067284815	17.31	11.48	6.12	1.24	10.46	7.07	9.33	|	100	98.0705	0.171	2.04009060237901	2.04009060237901	2.06514434661875	0.96514745308311
59	Platysaurus_capensis	ZMB_38563	Platysaurinae	Cordylidae		Scincoidea	0	0	extant	|	2	pm2	|	0.05	0.285	0.239	0.479	0.217	100	0.128	0.034	0.16	|	2.26	3.39	2.37	0.130578512396694	2.37	0.130578512396694	2.37	0.130578512396694	9.075	|	8.38198067284815	17.31	11.48	6.12	1.13	10.46	7.07	8.2	|	100	98.0705	0.128	1.52708536318429	1.52708536318429	2.06514434661875	0.96514745308311
59	Platysaurus_capensis	ZMB_38563	Platysaurinae	Cordylidae		Scincoidea	0	0	extant	|	3	n1	|	0.23	0.274	0.342	2.303	0.513	100	0.104	0.028	0.16	|	1.22666666666667	3.68	3.23	0.177961432506887	3.23	0.177961432506887	3.23	0.177961432506887	9.075	|	8.38198067284815	17.31	11.48	6.12	0.86	9.98	6.3	8.75333333333333	|	100	98.0705	0.104	1.24075685758723	1.24075685758723	2.06514434661875	0.96514745308311
59	Platysaurus_capensis	ZMB_38563	Platysaurinae	Cordylidae		Scincoidea	0	0	extant	|	4	n2	|	0.315	0.41	0.752	2.633	0.285	99.959	0.131	0.011	0.144	|	2.45333333333333	3.68	4.45666666666667	0.2455463728191	4.45666666666667	0.2455463728191	4.45666666666667	0.2455463728191	9.075	|	8.38198067284815	17.31	11.48	6.12	1.22666666666667	9.98	6.3	7.52666666666667	|	99.959	98.0705	0.131	1.56287642638392	1.56287642638392	2.06514434661875	0.96514745308311
59	Platysaurus_capensis	ZMB_38563	Platysaurinae	Cordylidae		Scincoidea	0	0	extant	|	5	f1	|	0.629	0.422	0.433	1.687	1.094	99.091	0.24	0.052	0.296	|	2.4	7.2	6.91666666666667	0.381083562901745	6.91666666666667	0.381083562901745	6.91666666666667	0.381083562901745	9.075	|	8.38198067284815	17.31	11.48	6.12	2.46	7.68	0.48	5.28	|	99.091	98.0705	0.24	2.86328505597054	2.86328505597054	2.06514434661875	0.96514745308311
59	Platysaurus_capensis	ZMB_38563	Platysaurinae	Cordylidae		Scincoidea	0	0	extant	|	6	f2	|	0.592	0.228	0.228	1.699	0.49	91.346	0.401	0.053	0.439	|	4.8	7.2	9.31666666666667	0.513314967860422	9.31666666666667	0.513314967860422	9.31666666666667	0.513314967860422	9.075	|	8.38198067284815	17.31	11.48	6.12	2.4	7.68	0.48	2.88	|	91.346	98.0705	0.401	4.78407211435078	4.78407211435078	2.06514434661875	0.96514745308311
59	Platysaurus_capensis	ZMB_38563	Platysaurinae	Cordylidae		Scincoidea	0	0	extant	|	7	p1	|	0.889	0.182	0.593	6.327	0.821	94.475	0.205	0.113	0.376	|	2.48666666666667	7.46	13.1766666666667	0.725987144168962	13.1766666666667	0.725987144168962	13.1766666666667	0.725987144168962	9.075	|	8.38198067284815	17.31	11.48	6.12	3.86	2.26	-5.2	-0.226666666666667	|	94.475	98.0705	0.205	2.44572265197483	2.44572265197483	2.06514434661875	0.96514745308311
59	Platysaurus_capensis	ZMB_38563	Platysaurinae	Cordylidae		Scincoidea	0	0	extant	|	8	p2	|	0.762	0.376	0.673	6.874	0.513	99.693	0.139	0.054	0.228	|	4.97333333333333	7.46	15.6633333333333	0.862993572084481	15.6633333333333	0.862993572084481	15.6633333333333	0.862993572084481	9.075	|	8.38198067284815	17.31	11.48	6.12	2.48666666666667	2.26	-5.2	-2.71333333333333	|	99.693	98.0705	0.139	1.65831926158294	1.65831926158294	2.06514434661875	0.96514745308311
59	Platysaurus_capensis	ZMB_38563	Platysaurinae	Cordylidae		Scincoidea	0	0	extant	|	9	end	|										|					18.15	1	18.15	1	9.075	|	8.38198067284815				2.48666666666667				|	99.693	98.0705	0.139		1.65831926158294	2.06514434661875	0.96514745308311
60	Tetradactylus_africanus	AMNH_57628	Gerrhosaurinae	Gerrhosauridae		Scincoidea	0	1	extant	|	0	start	|										|					0	0	0	0	7.39	|	6.13250356705971				0				|	86.204	94.705375	0.289		4.7125940790698	2.31553065476786	1.01541095890411
60	Tetradactylus_africanus	AMNH_57628	Gerrhosaurinae	Gerrhosauridae		Scincoidea	0	1	extant	|	1	pm1	|	0.175	0.176	0.176	0.528	0.448	86.204	0.289	0.063	0.33	|	0.863333333333333	2.59	0.8	0.054127198917456	0.8	0.054127198917456	0.8	0.054127198917456	7.39	|	6.13250356705971	14.2	6.31	5.96	0.8	4.52	1.93	3.65666666666667	|	86.204	94.705375	0.289	4.7125940790698	4.7125940790698	2.31553065476786	1.01541095890411
60	Tetradactylus_africanus	AMNH_57628	Gerrhosaurinae	Gerrhosauridae		Scincoidea	0	1	extant	|	2	pm2	|	0.044	0.448	0.608	0.512	0.224	100	0.093	0.024	0.125	|	1.72666666666667	2.59	1.66333333333333	0.112539467749211	1.66333333333333	0.112539467749211	1.66333333333333	0.112539467749211	7.39	|	6.13250356705971	14.2	6.31	5.96	0.863333333333333	4.52	1.93	2.79333333333333	|	100	94.705375	0.093	1.51650951333388	1.51650951333388	2.31553065476786	1.01541095890411
60	Tetradactylus_africanus	AMNH_57628	Gerrhosaurinae	Gerrhosauridae		Scincoidea	0	1	extant	|	3	n1	|	0.147	0.216	0.48	1.936	0.4	100	0.078	0.022	0.107	|	0.966666666666667	2.9	2.41333333333333	0.163283716734326	2.41333333333333	0.163283716734326	2.41333333333333	0.163283716734326	7.39	|	6.13250356705971	14.2	6.31	5.96	0.75	6.65	3.75	5.68333333333333	|	100	94.705375	0.078	1.27191120473164	1.27191120473164	2.31553065476786	1.01541095890411
60	Tetradactylus_africanus	AMNH_57628	Gerrhosaurinae	Gerrhosauridae		Scincoidea	0	1	extant	|	4	n2	|	0.25	0.128	0.808	2.368	0.336	97.056	0.136	0.053	0.208	|	1.93333333333333	2.9	3.38	0.228687415426252	3.38	0.228687415426252	3.38	0.228687415426252	7.39	|	6.13250356705971	14.2	6.31	5.96	0.966666666666667	6.65	3.75	4.71666666666667	|	97.056	94.705375	0.136	2.21769133132697	2.21769133132697	2.31553065476786	1.01541095890411
60	Tetradactylus_africanus	AMNH_57628	Gerrhosaurinae	Gerrhosauridae		Scincoidea	0	1	extant	|	5	f1	|	0.706	0.352	0.672	2.328	1.592	96.412	0.185	0.065	0.284	|	1.97666666666667	5.93	5.35	0.361975642760487	5.35	0.361975642760487	5.35	0.361975642760487	7.39	|	6.13250356705971	14.2	6.31	5.96	1.97	4.95	-0.98	2.97333333333333	|	96.412	94.705375	0.185	3.01671247276095	3.01671247276095	2.31553065476786	1.01541095890411
60	Tetradactylus_africanus	AMNH_57628	Gerrhosaurinae	Gerrhosauridae		Scincoidea	0	1	extant	|	6	f2	|	0.466	0.104	0.544	2.304	0.512	97.704	0.213	0.08	0.339	|	3.95333333333333	5.93	7.32666666666667	0.495714930085701	7.32666666666667	0.495714930085701	7.32666666666667	0.495714930085701	7.39	|	6.13250356705971	14.2	6.31	5.96	1.97666666666667	4.95	-0.98	0.996666666666667	|	97.704	94.705375	0.213	3.47329598215179	3.47329598215179	2.31553065476786	1.01541095890411
60	Tetradactylus_africanus	AMNH_57628	Gerrhosaurinae	Gerrhosauridae		Scincoidea	0	1	extant	|	7	p1	|	0.552	0.352	0.744	4.616	0.656	97.218	0.154	0.065	0.25	|	1.94666666666667	5.84	10.8866666666667	0.736580965268381	10.8866666666667	0.736580965268381	10.8866666666667	0.736580965268381	7.39	|	6.13250356705971	14.2	6.31	5.96	3.56	0.58	-5.26	-1.36666666666667	|	97.218	94.705375	0.154	2.51120930164965	2.51120930164965	2.31553065476786	1.01541095890411
60	Tetradactylus_africanus	AMNH_57628	Gerrhosaurinae	Gerrhosauridae		Scincoidea	0	1	extant	|	8	p2	|	0.93	0.208	0.328	4.552	0.504	83.049	0.318	0.158	0.493	|	3.89333333333333	5.84	12.8333333333333	0.86829048263419	12.8333333333333	0.86829048263419	12.8333333333333	0.86829048263419	7.39	|	6.13250356705971	14.2	6.31	5.96	1.94666666666667	0.58	-5.26	-3.31333333333333	|	83.049	94.705375	0.318	5.18548414236746	5.18548414236746	2.31553065476786	1.01541095890411
60	Tetradactylus_africanus	AMNH_57628	Gerrhosaurinae	Gerrhosauridae		Scincoidea	0	1	extant	|	9	end	|										|					14.78	1	14.78	1	7.39	|	6.13250356705971				1.94666666666667				|	83.049	94.705375	0.318		5.18548414236746	2.31553065476786	1.01541095890411
61	Xantusia_riversiana	ZMB_29899	Xantusiinae	Xantusiidae		Scincoidea	0	0	extant	|	0	start	|										|					0	0	0	0	9.27833333333333	|	8.79774402901107				0				|	100	94.46425	0.228		2.59157346756347	1.89821389948727	0.757389162561577
61	Xantusia_riversiana	ZMB_29899	Xantusiinae	Xantusiidae		Scincoidea	0	0	extant	|	1	pm1	|	0.622	0.251	0.512	1.776	1.218	100	0.228	0.065	0.298	|	1.11333333333333	3.34	1.22	0.065744566193641	1.22	0.065744566193641	1.22	0.065744566193641	9.27833333333333	|	8.79774402901107	16.7	11.01	7.03	1.22	6.5	3.16	5.38666666666667	|	100	94.46425	0.228	2.59157346756347	2.59157346756347	1.89821389948727	0.757389162561577
61	Xantusia_riversiana	ZMB_29899	Xantusiinae	Xantusiidae		Scincoidea	0	0	extant	|	2	pm2	|	0.161	0.381	0.856	0.409	0.595	89.709	0.295	0.064	0.342	|	2.22666666666667	3.34	2.33333333333333	0.125740973594396	2.33333333333333	0.125740973594396	2.33333333333333	0.125740973594396	9.27833333333333	|	8.79774402901107	16.7	11.01	7.03	1.11333333333333	6.5	3.16	4.27333333333333	|	89.709	94.46425	0.295	3.35313233741764	3.35313233741764	1.89821389948727	0.757389162561577
61	Xantusia_riversiana	ZMB_29899	Xantusiinae	Xantusiidae		Scincoidea	0	0	extant	|	3	n1	|	0.473	0.419	0.688	2.93	0.512	98.867	0.168	0.042	0.259	|	1.18	3.54	3.45333333333333	0.186096640919705	3.45333333333333	0.186096640919705	3.45333333333333	0.186096640919705	9.27833333333333	|	8.79774402901107	16.7	11.01	7.03	1.12	8.42	4.88	7.24	|	98.867	94.46425	0.168	1.90958044978361	1.90958044978361	1.89821389948727	0.757389162561577
61	Xantusia_riversiana	ZMB_29899	Xantusiinae	Xantusiidae		Scincoidea	0	0	extant	|	4	n2	|	0.718	0.288	0.307	3.041	0.446	97.723	0.242	0.053	0.325	|	2.36	3.54	4.63333333333333	0.249685647566014	4.63333333333333	0.249685647566014	4.63333333333333	0.249685647566014	9.27833333333333	|	8.79774402901107	16.7	11.01	7.03	1.18	8.42	4.88	6.06	|	97.723	94.46425	0.242	2.7507051717121	2.7507051717121	1.89821389948727	0.757389162561577
61	Xantusia_riversiana	ZMB_29899	Xantusiinae	Xantusiidae		Scincoidea	0	0	extant	|	5	f1	|	1.676	0.93	0.577	3.218	1.748	90.805	0.313	0.129	0.533	|	2.05	6.15	6.87333333333333	0.370396982216634	6.87333333333333	0.370396982216634	6.87333333333333	0.370396982216634	9.27833333333333	|	8.79774402901107	16.7	11.01	7.03	2.24	6.41	0.26	4.36	|	90.805	94.46425	0.313	3.5577302427516	3.5577302427516	1.89821389948727	0.757389162561577
61	Xantusia_riversiana	ZMB_29899	Xantusiinae	Xantusiidae		Scincoidea	0	0	extant	|	6	f2	|	1.381	0.409	0.502	3.813	0.67	94.62	0.398	0.133	0.588	|	4.1	6.15	8.92333333333333	0.480869409017424	8.92333333333333	0.480869409017424	8.92333333333333	0.480869409017424	9.27833333333333	|	8.79774402901107	16.7	11.01	7.03	2.05	6.41	0.26	2.31	|	94.62	94.46425	0.398	4.52388701793973	4.52388701793973	1.89821389948727	0.757389162561577
61	Xantusia_riversiana	ZMB_29899	Xantusiinae	Xantusiidae		Scincoidea	0	0	extant	|	7	p1	|	1.994	0.539	0.67	5.943	2.037	85.432	0.337	0.148	0.547	|	2.70666666666667	8.12	13.1433333333333	0.708280941261002	13.1433333333333	0.708280941261002	13.1433333333333	0.708280941261002	9.27833333333333	|	8.79774402901107	16.7	11.01	7.03	4.22	1.91	-6.21	-0.796666666666667	|	85.432	94.46425	0.337	3.83052744986354	3.83052744986354	1.89821389948727	0.757389162561577
61	Xantusia_riversiana	ZMB_29899	Xantusiinae	Xantusiidae		Scincoidea	0	0	extant	|	8	p2	|	1.259	0.502	0.967	6.956	0.763	98.558	0.197	0.054	0.298	|	5.41333333333333	8.12	15.85	0.854140470630501	15.85	0.854140470630501	15.85	0.854140470630501	9.27833333333333	|	8.79774402901107	16.7	11.01	7.03	2.70666666666667	1.91	-6.21	-3.50333333333333	|	98.558	94.46425	0.197	2.2392104083772	2.2392104083772	1.89821389948727	0.757389162561577
61	Xantusia_riversiana	ZMB_29899	Xantusiinae	Xantusiidae		Scincoidea	0	0	extant	|	9	end	|										|					18.5566666666667	1	18.5566666666667	1	9.27833333333333	|	8.79774402901107				2.70666666666667				|	98.558	94.46425	0.197		2.2392104083772	1.89821389948727	0.757389162561577
62	Gekko_gecko	ZMB_48746		Gekkonidae		Gekkota	0	0	extant	|	0	start	|										|					0	0	0	0	19.63	|	20.9762484729753				0				|	79.287	75.050625	1.203		5.73505792301174	1.59609093318731	1.26766917293233
62	Gekko_gecko	ZMB_48746		Gekkonidae		Gekkota	0	0	extant	|	1	pm1	|	4.287	1.38	0.88	3.98	2.34	79.287	1.203	0.42	1.525	|	2.05333333333333	6.16	2.21	0.056291390728477	2.21	0.056291390728477	2.21	0.056291390728477	19.63	|	20.9762484729753	33.48	25.1	17.53	2.21	11.5	5.34	9.44666666666667	|	79.287	75.050625	1.203	5.73505792301174	5.73505792301174	1.59609093318731	1.26766917293233
62	Gekko_gecko	ZMB_48746		Gekkonidae		Gekkota	0	0	extant	|	2	pm2	|	0.53	1.02	0.76	1.38	0.72	81.118	0.487	0.123	0.577	|	4.10666666666667	6.16	4.26333333333333	0.108592290711496	4.26333333333333	0.108592290711496	4.26333333333333	0.108592290711496	19.63	|	20.9762484729753	33.48	25.1	17.53	2.05333333333333	11.5	5.34	7.39333333333333	|	81.118	75.050625	0.487	2.32167349003052	2.32167349003052	1.59609093318731	1.26766917293233
62	Gekko_gecko	ZMB_48746		Gekkonidae		Gekkota	0	0	extant	|	3	n1	|	1.515	1.24	1.24	4.7	1.3	89.781	0.371	0.139	0.566	|	3.14	9.42	6.58333333333333	0.167685515367635	6.58333333333333	0.167685515367635	6.58333333333333	0.167685515367635	19.63	|	20.9762484729753	33.48	25.1	17.53	2.32	19.51	10.09	16.37	|	89.781	75.050625	0.371	1.76866707351401	1.76866707351401	1.59609093318731	1.26766917293233
62	Gekko_gecko	ZMB_48746		Gekkonidae		Gekkota	0	0	extant	|	4	n2	|	1.511	0.7	1.56	6.12	0.72	90.365	0.3	0.103	0.482	|	6.28	9.42	9.72333333333333	0.247665138393615	9.72333333333333	0.247665138393615	9.72333333333333	0.247665138393615	19.63	|	20.9762484729753	33.48	25.1	17.53	3.14	19.51	10.09	13.23	|	90.365	75.050625	0.3	1.43018900823235	1.43018900823235	1.59609093318731	1.26766917293233
62	Gekko_gecko	ZMB_48746		Gekkonidae		Gekkota	0	0	extant	|	5	f1	|	7.367	0.8	1.38	5.16	3.4	61.905	0.881	0.278	1.126	|	5.62	16.86	15.3433333333333	0.390813380879606	15.3433333333333	0.390813380879606	15.3433333333333	0.390813380879606	19.63	|	20.9762484729753	33.48	25.1	17.53	5.62	13.99	-2.87	8.37	|	61.905	75.050625	0.881	4.19998838750901	4.19998838750901	1.59609093318731	1.26766917293233
62	Gekko_gecko	ZMB_48746		Gekkonidae		Gekkota	0	0	extant	|	6	f2	|	4.993	0.7	2.5	4.66	2.34	64.68	1	0.314	1.243	|	11.24	16.86	20.9633333333333	0.533961623365597	20.9633333333333	0.533961623365597	20.9633333333333	0.533961623365597	19.63	|	20.9762484729753	33.48	25.1	17.53	5.62	13.99	-2.87	2.75	|	64.68	75.050625	1	4.76729669410784	4.76729669410784	1.59609093318731	1.26766917293233
62	Gekko_gecko	ZMB_48746		Gekkonidae		Gekkota	0	0	extant	|	7	p1	|	5.606	1.98	1.46	9.2	1.86	65.813	0.753	0.297	1.073	|	4.43333333333333	13.3	30.3933333333333	0.774155204618781	30.3933333333333	0.774155204618781	30.3933333333333	0.774155204618781	19.63	|	20.9762484729753	33.48	25.1	17.53	9.43	1.95	-11.35	-2.48333333333333	|	65.813	75.050625	0.753	3.58977441066321	3.58977441066321	1.59609093318731	1.26766917293233
62	Gekko_gecko	ZMB_48746		Gekkonidae		Gekkota	0	0	extant	|	8	p2	|	3.445	1.48	1.2	10.18	1.22	67.456	0.82	0.267	1.04	|	8.86666666666667	13.3	34.8266666666667	0.887077602309391	34.8266666666667	0.887077602309391	34.8266666666667	0.887077602309391	19.63	|	20.9762484729753	33.48	25.1	17.53	4.43333333333333	1.95	-11.35	-6.91666666666667	|	67.456	75.050625	0.82	3.90918328916843	3.90918328916843	1.59609093318731	1.26766917293233
62	Gekko_gecko	ZMB_48746		Gekkonidae		Gekkota	0	0	extant	|	9	end	|										|					39.26	1	39.26	1	19.63	|	20.9762484729753				4.43333333333333				|	67.456	75.050625	0.82		3.90918328916843	1.59609093318731	1.26766917293233
63	Tarentola_mauritanica	ZMB_17966		Phyllodactylidae		Gekkota	0	0	extant	|	0	start	|										|					0	0	0	0	10.615	|	10.5284471789528				0				|	96.535	86.69375	0.298		2.83042688950109	1.85497440107236	1.30598052851182
63	Tarentola_mauritanica	ZMB_17966		Phyllodactylidae		Gekkota	0	0	extant	|	1	pm1	|	0.733	0.486	0.362	2.475	1.22	96.535	0.298	0.105	0.404	|	1.29333333333333	3.88	1.38	0.065002355157796	1.38	0.065002355157796	1.38	0.065002355157796	10.615	|	10.5284471789528	19.53	14.34	7.73	1.38	8.54	4.66	7.24666666666667	|	96.535	86.69375	0.298	2.83042688950109	2.83042688950109	1.85497440107236	1.30598052851182
63	Tarentola_mauritanica	ZMB_17966		Phyllodactylidae		Gekkota	0	0	extant	|	2	pm2	|	0.076	0.87	0.486	0.441	0.362	98.485	0.183	0.043	0.214	|	2.58666666666667	3.88	2.67333333333333	0.125922436803266	2.67333333333333	0.125922436803266	2.67333333333333	0.125922436803266	10.615	|	10.5284471789528	19.53	14.34	7.73	1.29333333333333	8.54	4.66	5.95333333333333	|	98.485	86.69375	0.183	1.73814805630436	1.73814805630436	1.85497440107236	1.30598052851182
63	Tarentola_mauritanica	ZMB_17966		Phyllodactylidae		Gekkota	0	0	extant	|	3	n1	|	0.387	0.181	0.452	2.994	0.542	99.505	0.162	0.048	0.223	|	1.72333333333333	5.17	3.41333333333333	0.160778772177736	3.41333333333333	0.160778772177736	3.41333333333333	0.160778772177736	10.615	|	10.5284471789528	19.53	14.34	7.73	0.74	9.85	4.68	8.12666666666667	|	99.505	86.69375	0.162	1.53868844328583	1.53868844328583	1.85497440107236	1.30598052851182
63	Tarentola_mauritanica	ZMB_17966		Phyllodactylidae		Gekkota	0	0	extant	|	4	n2	|	0.506	0.26	0.655	3.13	0.407	97.601	0.176	0.039	0.253	|	3.44666666666667	5.17	5.13666666666667	0.241953210865128	5.13666666666667	0.241953210865128	5.13666666666667	0.241953210865128	10.615	|	10.5284471789528	19.53	14.34	7.73	1.72333333333333	9.85	4.68	6.40333333333333	|	97.601	86.69375	0.176	1.67166151863152	1.67166151863152	1.85497440107236	1.30598052851182
63	Tarentola_mauritanica	ZMB_17966		Phyllodactylidae		Gekkota	0	0	extant	|	5	f1	|	3.565	0.237	0.723	3.887	2.102	70.239	0.6	0.207	0.858	|	3.13	9.39	8.03666666666667	0.378552363008321	8.03666666666667	0.378552363008321	8.03666666666667	0.378552363008321	10.615	|	10.5284471789528	19.53	14.34	7.73	2.9	8.29	-1.1	5.16	|	70.239	86.69375	0.6	5.6988460862438	5.6988460862438	1.85497440107236	1.30598052851182
63	Tarentola_mauritanica	ZMB_17966		Phyllodactylidae		Gekkota	0	0	extant	|	6	f2	|	1.814	0.599	0.791	3.051	1.356	71.514	0.544	0.193	0.721	|	6.26	9.39	11.1666666666667	0.525985241011148	11.1666666666667	0.525985241011148	11.1666666666667	0.525985241011148	10.615	|	10.5284471789528	19.53	14.34	7.73	3.13	8.29	-1.1	2.03	|	71.514	86.69375	0.544	5.16695378486105	5.16695378486105	1.85497440107236	1.30598052851182
63	Tarentola_mauritanica	ZMB_17966		Phyllodactylidae		Gekkota	0	0	extant	|	7	p1	|	2.202	0.463	0.802	6.136	1.04	72.353	0.422	0.158	0.633	|	2.39666666666667	7.19	16.4366666666667	0.774218872664468	16.4366666666667	0.774218872664468	16.4366666666667	0.774218872664468	10.615	|	10.5284471789528	19.53	14.34	7.73	5.27	0.68	-6.51	-1.71666666666667	|	72.353	86.69375	0.422	4.00818841399147	4.00818841399147	1.85497440107236	1.30598052851182
63	Tarentola_mauritanica	ZMB_17966		Phyllodactylidae		Gekkota	0	0	extant	|	8	p2	|	1.249	0.994	0.893	6.972	0.633	87.318	0.366	0.117	0.488	|	4.79333333333333	7.19	18.8333333333333	0.887109436332234	18.8333333333333	0.887109436332234	18.8333333333333	0.887109436332234	10.615	|	10.5284471789528	19.53	14.34	7.73	2.39666666666667	0.68	-6.51	-4.11333333333333	|	87.318	86.69375	0.366	3.47629611260872	3.47629611260872	1.85497440107236	1.30598052851182
63	Tarentola_mauritanica	ZMB_17966		Phyllodactylidae		Gekkota	0	0	extant	|	9	end	|										|					21.23	1	21.23	1	10.615	|	10.5284471789528				2.39666666666667				|	87.318	86.69375	0.366		3.47629611260872	1.85497440107236	1.30598052851182
64	Sphaerodactylus_bromeliarum	ZMB_42827		Sphaerodactylidae		Gekkota	0	0	extant	|	0	start	|										|					0	0	0	0	3.14	|	3.29256738731343				0				|	87.537	98.300875	0.074		2.24748627120371	2.05614622379042	1.09871244635193
64	Sphaerodactylus_bromeliarum	ZMB_42827		Sphaerodactylidae		Gekkota	0	0	extant	|	1	pm1	|	0.038	0.088	0.136	0.69	0.217	87.537	0.074	0.027	0.097	|	0.56	1.68	0.57	0.090764331210191	0.57	0.090764331210191	0.57	0.090764331210191	3.14	|	3.29256738731343	6.77	3.7	2.93	0.57	3.62	1.94	3.06	|	87.537	98.300875	0.074	2.24748627120371	2.24748627120371	2.05614622379042	1.09871244635193
64	Sphaerodactylus_bromeliarum	ZMB_42827		Sphaerodactylidae		Gekkota	0	0	extant	|	2	pm2	|	0.011	0.063	0.108	0.27	0.094	100	0.051	0.017	0.069	|	1.12	1.68	1.13	0.179936305732484	1.13	0.179936305732484	1.13	0.179936305732484	3.14	|	3.29256738731343	6.77	3.7	2.93	0.56	3.62	1.94	2.5	|	100	98.300875	0.051	1.54894324096472	1.54894324096472	2.05614622379042	1.09871244635193
64	Sphaerodactylus_bromeliarum	ZMB_42827		Sphaerodactylidae		Gekkota	0	0	extant	|	3	n1	|	0.022	0.15	0.112	0.906	0.108	100	0.029	0.01	0.047	|	0.493333333333333	1.48	1.21	0.192675159235669	1.21	0.192675159235669	1.21	0.192675159235669	3.14	|	3.29256738731343	6.77	3.7	2.93	0.08	2.84	1.36	2.34666666666667	|	100	98.300875	0.029	0.880771646823075	0.880771646823075	2.05614622379042	1.09871244635193
64	Sphaerodactylus_bromeliarum	ZMB_42827		Sphaerodactylidae		Gekkota	0	0	extant	|	4	n2	|	0.025	0.102	0.112	0.812	0.13	100	0.035	0.009	0.049	|	0.986666666666666	1.48	1.70333333333333	0.271231422505308	1.70333333333333	0.271231422505308	1.70333333333333	0.271231422505308	3.14	|	3.29256738731343	6.77	3.7	2.93	0.493333333333333	2.84	1.36	1.85333333333333	|	100	98.300875	0.035	1.06300026340716	1.06300026340716	2.05614622379042	1.09871244635193
64	Sphaerodactylus_bromeliarum	ZMB_42827		Sphaerodactylidae		Gekkota	0	0	extant	|	5	f1	|	0.065	0.105	0.126	0.693	0.399	98.87	0.051	0.017	0.079	|	0.853333333333333	2.56	2.44333333333333	0.389065817409766	2.44333333333333	0.389065817409766	2.44333333333333	0.389065817409766	3.14	|	3.29256738731343	6.77	3.7	2.93	0.74	2	-0.56	1.14666666666667	|	98.87	98.300875	0.051	1.54894324096472	1.54894324096472	2.05614622379042	1.09871244635193
64	Sphaerodactylus_bromeliarum	ZMB_42827		Sphaerodactylidae		Gekkota	0	0	extant	|	6	f2	|	0.061	0.13	0.116	0.598	0.368	100	0.052	0.014	0.075	|	1.70666666666667	2.56	3.29666666666667	0.524946921443737	3.29666666666667	0.524946921443737	3.29666666666667	0.524946921443737	3.14	|	3.29256738731343	6.77	3.7	2.93	0.853333333333333	2	-0.56	0.293333333333333	|	100	98.300875	0.052	1.57931467706206	1.57931467706206	2.05614622379042	1.09871244635193
64	Sphaerodactylus_bromeliarum	ZMB_42827		Sphaerodactylidae		Gekkota	0	0	extant	|	7	p1	|	0.056	0.091	0.08	2.04	0.318	100	0.038	0.021	0.078	|	0.776666666666667	2.33	4.72666666666667	0.752653927813164	4.72666666666667	0.752653927813164	4.72666666666667	0.752653927813164	3.14	|	3.29256738731343	6.77	3.7	2.93	1.43	0.28	-2.05	-0.496666666666667	|	100	98.300875	0.038	1.1541145716992	1.1541145716992	2.05614622379042	1.09871244635193
64	Sphaerodactylus_bromeliarum	ZMB_42827		Sphaerodactylidae		Gekkota	0	0	extant	|	8	p2	|	0.066	0.168	0.116	2.166	0.374	100	0.037	0.016	0.07	|	1.55333333333333	2.33	5.50333333333333	0.876326963906582	5.50333333333333	0.876326963906582	5.50333333333333	0.876326963906582	3.14	|	3.29256738731343	6.77	3.7	2.93	0.776666666666667	0.28	-2.05	-1.27333333333333	|	100	98.300875	0.037	1.12374313560185	1.12374313560185	2.05614622379042	1.09871244635193
64	Sphaerodactylus_bromeliarum	ZMB_42827		Sphaerodactylidae		Gekkota	0	0	extant	|	9	end	|										|					6.28	1	6.28	1	3.14	|	3.29256738731343				0.776666666666667				|	100	98.300875	0.037		1.12374313560185	2.05614622379042	1.09871244635193
65	Lialis_burtonis	ZMB_10546		Pygopodidae		Gekkota	1	1	extant	|	0	start	|										|					0	0	0	0	13.42	|	8.08960444026777				0				|	98.93	98.066875	0.203		2.50939340111024	3.33019991260639	0.686795491143317
65	Lialis_burtonis	ZMB_10546		Pygopodidae		Gekkota	1	1	extant	|	1	pm1	|	0.344	0.243	0.615	1.902	0.93	98.93	0.203	0.071	0.309	|	1.76666666666667	5.3	1.88	0.070044709388972	1.88	0.070044709388972	1.88	0.070044709388972	13.42	|	8.08960444026777	26.94	8.01	8.17	1.88	11.33	6.03	9.56333333333333	|	98.93	98.066875	0.203	2.50939340111024	2.50939340111024	3.33019991260639	0.686795491143317
65	Lialis_burtonis	ZMB_10546		Pygopodidae		Gekkota	1	1	extant	|	2	pm2	|	0.063	0.329	0.286	0.286	0.358	100	0.182	0.032	0.206	|	3.53333333333333	5.3	3.64666666666667	0.135866865375062	3.64666666666667	0.135866865375062	3.64666666666667	0.135866865375062	13.42	|	8.08960444026777	26.94	8.01	8.17	1.76666666666667	11.33	6.03	7.79666666666667	|	100	98.066875	0.182	2.24980098030573	2.24980098030573	3.33019991260639	0.686795491143317
65	Lialis_burtonis	ZMB_10546		Pygopodidae		Gekkota	1	1	extant	|	3	n1	|	0.265	0.343	0.858	2.331	0.372	100	0.124	0.033	0.181	|	2.53	7.59	4.59666666666667	0.171261798310979	4.59666666666667	0.171261798310979	4.59666666666667	0.171261798310979	13.42	|	8.08960444026777	26.94	8.01	8.17	0.95	10.2	2.61	7.67	|	100	98.066875	0.124	1.53283143713138	1.53283143713138	3.33019991260639	0.686795491143317
65	Lialis_burtonis	ZMB_10546		Pygopodidae		Gekkota	1	1	extant	|	4	n2	|	0.272	0.458	0.458	2.646	0.572	100	0.11	0.032	0.167	|	5.06	7.59	7.12666666666667	0.265524093392946	7.12666666666667	0.265524093392946	7.12666666666667	0.265524093392946	13.42	|	8.08960444026777	26.94	8.01	8.17	2.53	10.2	2.61	5.14	|	100	98.066875	0.11	1.3597698232617	1.3597698232617	3.33019991260639	0.686795491143317
65	Lialis_burtonis	ZMB_10546		Pygopodidae		Gekkota	1	1	extant	|	5	f1	|	0.609	0.272	0.458	3.146	0.586	99.295	0.237	0.101	0.349	|	2.84333333333333	8.53	8.92666666666667	0.332588176850472	8.92666666666667	0.332588176850472	8.92666666666667	0.332588176850472	13.42	|	8.08960444026777	26.94	8.01	8.17	1.8	6.03	-2.5	3.18666666666667	|	99.295	98.066875	0.237	2.92968589193658	2.92968589193658	3.33019991260639	0.686795491143317
65	Lialis_burtonis	ZMB_10546		Pygopodidae		Gekkota	1	1	extant	|	6	f2	|	1.592	0.443	0.93	2.774	1.359	96.673	0.344	0.12	0.527	|	5.68666666666667	8.53	11.77	0.438524590163934	11.77	0.438524590163934	11.77	0.438524590163934	13.42	|	8.08960444026777	26.94	8.01	8.17	2.84333333333333	6.03	-2.5	0.343333333333333	|	96.673	98.066875	0.344	4.25237108365478	4.25237108365478	3.33019991260639	0.686795491143317
65	Lialis_burtonis	ZMB_10546		Pygopodidae		Gekkota	1	1	extant	|	7	p1	|	2.059	0.472	0.901	4.419	1.001	93.476	0.521	0.148	0.692	|	4.14	12.42	18.56	0.69150521609538	18.56	0.69150521609538	18.56	0.69150521609538	13.42	|	8.08960444026777	26.94	8.01	8.17	6.79	-0.03	-12.45	-4.17	|	93.476	98.066875	0.521	6.44036434472134	6.44036434472134	3.33019991260639	0.686795491143317
65	Lialis_burtonis	ZMB_10546		Pygopodidae		Gekkota	1	1	extant	|	8	p2	|	1.768	0.343	0.429	4.748	1.115	96.161	0.406	0.144	0.576	|	8.28	12.42	22.7	0.84575260804769	22.7	0.84575260804769	22.7	0.84575260804769	13.42	|	8.08960444026777	26.94	8.01	8.17	4.14	-0.03	-12.45	-8.31	|	96.161	98.066875	0.406	5.01878680222047	5.01878680222047	3.33019991260639	0.686795491143317
65	Lialis_burtonis	ZMB_10546		Pygopodidae		Gekkota	1	1	extant	|	9	end	|										|					26.84	1	26.84	1	13.42	|	8.08960444026777				4.14				|	96.161	98.066875	0.406		5.01878680222047	3.33019991260639	0.686795491143317
66	Dibamus_novaeguineae	ZMB_8856		Dibamidae			2	1	extant	|	0	start	|										|					0	0	0	0	3.75	|	3.04840942132122				0				|	93.076	99.074	0.11		3.60843918243516	2.41109345371804	0.722689075630252
66	Dibamus_novaeguineae	ZMB_8856		Dibamidae			2	1	extant	|	1	pm1	|	0.099	0.139	0.116	0.922	0.499	93.076	0.11	0.044	0.174	|	0.42	1.26	0.7	0.093333333333333	0.7	0.093333333333333	0.7	0.093333333333333	3.75	|	3.04840942132122	7.35	3.52	2.64	0.7	5.98	4.72	5.56	|	93.076	99.074	0.11	3.60843918243516	3.60843918243516	2.41109345371804	0.722689075630252
66	Dibamus_novaeguineae	ZMB_8856		Dibamidae			2	1	extant	|	2	pm2	|	0.013	0.157	0.157	0.087	0.186	100	0.081	0.002	0.082	|	0.84	1.26	1.12	0.149333333333333	1.12	0.149333333333333	1.12	0.149333333333333	3.75	|	3.04840942132122	7.35	3.52	2.64	0.42	5.98	4.72	5.14	|	100	99.074	0.081	2.65712339797498	2.65712339797498	2.41109345371804	0.722689075630252
66	Dibamus_novaeguineae	ZMB_8856		Dibamidae			2	1	extant	|	3	n1	|	0.114	0.151	0.174	1.334	0.244	99.911	0.086	0.02	0.116	|	0.75	2.25	1.59	0.212	1.59	0.212	1.59	0.212	3.75	|	3.04840942132122	7.35	3.52	2.64	0.47	5.86	3.61	5.11	|	99.911	99.074	0.086	2.82114336081294	2.82114336081294	2.41109345371804	0.722689075630252
66	Dibamus_novaeguineae	ZMB_8856		Dibamidae			2	1	extant	|	4	n2	|	0.096	0.087	0.394	1.299	0.273	100	0.088	0.034	0.136	|	1.5	2.25	2.34	0.312	2.34	0.312	2.34	0.312	3.75	|	3.04840942132122	7.35	3.52	2.64	0.75	5.86	3.61	4.36	|	100	99.074	0.088	2.88675134594813	2.88675134594813	2.41109345371804	0.722689075630252
66	Dibamus_novaeguineae	ZMB_8856		Dibamidae			2	1	extant	|	5	f1	|	0.135	0.267	0.209	1.543	0.365	99.776	0.091	0.025	0.128	|	0.86	2.58	3.01	0.401333333333333	3.01	0.401333333333333	3.01	0.401333333333333	3.75	|	3.04840942132122	7.35	3.52	2.64	0.67	4.75	2.54	3.89	|	99.776	99.074	0.091	2.98516332365091	2.98516332365091	2.41109345371804	0.722689075630252
66	Dibamus_novaeguineae	ZMB_8856		Dibamidae			2	1	extant	|	6	f2	|	0.452	0.348	0.244	1.601	1.073	99.829	0.149	0.03	0.197	|	1.72	2.58	3.87	0.516	3.87	0.516	3.87	0.516	3.75	|	3.04840942132122	7.35	3.52	2.64	0.86	4.75	2.54	3.03	|	99.829	99.074	0.149	4.88779489257126	4.88779489257126	2.41109345371804	0.722689075630252
66	Dibamus_novaeguineae	ZMB_8856		Dibamidae			2	1	extant	|	7	p1	|	0.213	0.249	0.093	2.198	1.189	100	0.063	0.01	0.093	|	1.19	3.57	5.12	0.682666666666667	5.12	0.682666666666667	5.12	0.682666666666667	3.75	|	3.04840942132122	7.35	3.52	2.64	1.25	2.54	-0.66	1.35	|	100	99.074	0.063	2.06665153175832	2.06665153175832	2.41109345371804	0.722689075630252
66	Dibamus_novaeguineae	ZMB_8856		Dibamidae			2	1	extant	|	8	p2	|	0.2	0.209	0.099	2.204	0.406	100	0.094	0.009	0.11	|	2.38	3.57	6.31	0.841333333333333	6.31	0.841333333333333	6.31	0.841333333333333	3.75	|	3.04840942132122	7.35	3.52	2.64	1.19	2.54	-0.66	0.16	|	100	99.074	0.094	3.08357530135368	3.08357530135368	2.41109345371804	0.722689075630252
66	Dibamus_novaeguineae	ZMB_8856		Dibamidae			2	1	extant	|	9	end	|										|					7.5	1	7.5	1	3.75	|	3.04840942132122				1.19				|	100	99.074	0.094		3.08357530135368	2.41109345371804	0.722689075630252
67	Sphenodon_punctatus	ZMB_13837		Sphenodontidae			1	0	extant	|	0	start	|										|					0	0	0	0	34.7666666666667	|	41.1660308992742				0				|	78.85	87.612875	2.363		5.74016962136046	1.37929255649956	1.02892885066458
67	Sphenodon_punctatus	ZMB_13837		Sphenodontidae			1	0	extant	|	1	pm1	|	20.616	3.889	2.778	8.751	3.889	78.85	2.363	0.298	2.583	|	5.57666666666667	16.73	5.6	0.080536912751678	5.6	0.080536912751678	5.6	0.080536912751678	34.7666666666667	|	41.1660308992742	56.78	45.69	37.09	5.6	15.85	-0.88	10.2733333333333	|	78.85	87.612875	2.363	5.74016962136046	5.74016962136046	1.37929255649956	1.02892885066458
67	Sphenodon_punctatus	ZMB_13837		Sphenodontidae			1	0	extant	|	2	pm2	|	7.608	4.584	1.991	6.389	2.13	96.478	1.552	0.48	1.909	|	11.1533333333333	16.73	11.1766666666667	0.160738255033557	11.1766666666667	0.160738255033557	11.1766666666667	0.160738255033557	34.7666666666667	|	41.1660308992742	56.78	45.69	37.09	5.57666666666667	15.85	-0.88	4.69666666666667	|	96.478	87.612875	1.552	3.77009871026299	3.77009871026299	1.37929255649956	1.02892885066458
67	Sphenodon_punctatus	ZMB_13837		Sphenodontidae			1	0	extant	|	3	n1	|	8.59	4.121	2.917	10.279	1.991	97.504	0.88	0.146	1.08	|	6.38	19.14	15.9966666666667	0.230057526366251	15.9966666666667	0.230057526366251	15.9966666666667	0.230057526366251	34.7666666666667	|	41.1660308992742	56.78	45.69	37.09	4.82	33.52	14.38	27.14	|	97.504	87.612875	0.88	2.13768483571613	2.13768483571613	1.37929255649956	1.02892885066458
67	Sphenodon_punctatus	ZMB_13837		Sphenodontidae			1	0	extant	|	4	n2	|	8.928	2.454	5.325	12.871	1.482	85.834	0.771	0.123	0.926	|	12.76	19.14	22.3766666666667	0.321812080536913	22.3766666666667	0.321812080536913	22.3766666666667	0.321812080536913	34.7666666666667	|	41.1660308992742	56.78	45.69	37.09	6.38	33.52	14.38	20.76	|	85.834	87.612875	0.771	1.87290341856492	1.87290341856492	1.37929255649956	1.02892885066458
67	Sphenodon_punctatus	ZMB_13837		Sphenodontidae			1	0	extant	|	5	f1	|	12.736	0.509	1.019	7.176	3.195	73.809	1.624	0.382	1.945	|	8.77333333333333	26.32	31.7966666666667	0.457286673058485	31.7966666666667	0.457286673058485	31.7966666666667	0.457286673058485	34.7666666666667	|	41.1660308992742	56.78	45.69	37.09	9.42	25.58	-0.74	16.8066666666667	|	73.809	87.612875	1.624	3.94500019682158	3.94500019682158	1.37929255649956	1.02892885066458
67	Sphenodon_punctatus	ZMB_13837		Sphenodontidae			1	0	extant	|	6	f2	|	10.401	1.204	2.5	8.149	2.732	91.261	1.272	0.301	1.585	|	17.5466666666667	26.32	40.57	0.583461169702781	40.57	0.583461169702781	40.57	0.583461169702781	34.7666666666667	|	41.1660308992742	56.78	45.69	37.09	8.77333333333333	25.58	-0.74	8.03333333333334	|	91.261	87.612875	1.272	3.08992626253513	3.08992626253513	1.37929255649956	1.02892885066458
67	Sphenodon_punctatus	ZMB_13837		Sphenodontidae			1	0	extant	|	7	p1	|	7.387	1.806	1.389	6.528	4.213	87.232	0.974	0.332	1.296	|	8.52666666666667	25.58	52.48	0.754745925215724	52.48	0.754745925215724	52.48	0.754745925215724	34.7666666666667	|	41.1660308992742	56.78	45.69	37.09	11.91	10.14	-15.44	1.61333333333334	|	87.232	87.612875	0.974	2.36602844316762	2.36602844316762	1.37929255649956	1.02892885066458
67	Sphenodon_punctatus	ZMB_13837		Sphenodontidae			1	0	extant	|	8	p2	|	9.84	3.056	0.833	4.723	5.325	89.935	0.974	0.285	1.389	|	17.0533333333333	25.58	61.0066666666667	0.877372962607862	61.0066666666667	0.877372962607862	61.0066666666667	0.877372962607862	34.7666666666667	|	41.1660308992742	56.78	45.69	37.09	8.52666666666667	10.14	-15.44	-6.91333333333333	|	89.935	87.612875	0.974	2.36602844316762	2.36602844316762	1.37929255649956	1.02892885066458
67	Sphenodon_punctatus	ZMB_13837		Sphenodontidae			1	0	extant	|	9	end	|										|					69.5333333333333	1	69.5333333333333	1	34.7666666666667	|	41.1660308992742				8.52666666666667				|	89.935	87.612875	0.974		2.36602844316762	1.37929255649956	1.02892885066458
68	Cryptolacerta_hassiaca	SMF_ME_2604			Amphisbaenia	Lacertoidea	n/a	0	extinct	|	0	start	|										|					0	0	0	0	8.96	|	8.95656184034923				0				|	100	97.38225	0.298		3.32716956921475	2.02644723762576	0.821995464852608
68	Cryptolacerta_hassiaca	SMF_ME_2604			Amphisbaenia	Lacertoidea	n/a	0	extinct	|	1	pm1	|	0.112	0.446	0.484	0.446	0.372	100	0.298	0.039	0.316	|	0.356666666666667	1.07	0.44	0.024553571428572	0.44	0.024553571428572	0.44	0.024553571428572	8.96	|	8.95656184034923	18.15	11.46	7	0.44	8.15	7.08	7.79333333333333	|	100	97.38225	0.298	3.32716956921475	3.32716956921475	2.02644723762576	0.821995464852608
68	Cryptolacerta_hassiaca	SMF_ME_2604			Amphisbaenia	Lacertoidea	n/a	0	extinct	|	2	pm2	|	0.065	0.57	0.422	0.298	0.322	100	0.231	0.025	0.244	|	0.713333333333333	1.07	0.796666666666667	0.044456845238095	0.796666666666667	0.044456845238095	0.796666666666667	0.044456845238095	8.96	|	8.95656184034923	18.15	11.46	7	0.356666666666667	8.15	7.08	7.43666666666667	|	100	97.38225	0.231	2.57911466606915	2.57911466606915	2.02644723762576	0.821995464852608
68	Cryptolacerta_hassiaca	SMF_ME_2604			Amphisbaenia	Lacertoidea	n/a	0	extinct	|	3	n1	|	0.309	0.223	0.198	2.344	0.918	100	0.131	0.07	0.229	|	1.29666666666667	3.89	1.97666666666667	0.11030505952381	1.97666666666667	0.11030505952381	1.97666666666667	0.11030505952381	8.96	|	8.95656184034923	18.15	11.46	7	1.18	14.22	10.33	12.9233333333333	|	100	97.38225	0.131	1.46261481062796	1.46261481062796	2.02644723762576	0.821995464852608
68	Cryptolacerta_hassiaca	SMF_ME_2604			Amphisbaenia	Lacertoidea	n/a	0	extinct	|	4	n2	|	0.499	0.285	0.248	2.691	0.62	99.969	0.215	0.07	0.331	|	2.59333333333333	3.89	3.27333333333333	0.182663690476191	3.27333333333333	0.182663690476191	3.27333333333333	0.182663690476191	8.96	|	8.95656184034923	18.15	11.46	7	1.29666666666667	14.22	10.33	11.6266666666667	|	99.969	97.38225	0.215	2.40047468919856	2.40047468919856	2.02644723762576	0.821995464852608
68	Cryptolacerta_hassiaca	SMF_ME_2604			Amphisbaenia	Lacertoidea	n/a	0	extinct	|	5	f1	|	1.486	0.298	0.087	3.447	1.215	97.486	0.349	0.075	0.455	|	2.41666666666667	7.25	6.36333333333333	0.355096726190476	6.36333333333333	0.355096726190476	6.36333333333333	0.355096726190476	8.96	|	8.95656184034923	18.15	11.46	7	3.09	11	3.75	8.58333333333333	|	97.486	97.38225	0.349	3.89658449548975	3.89658449548975	2.02644723762576	0.821995464852608
68	Cryptolacerta_hassiaca	SMF_ME_2604			Amphisbaenia	Lacertoidea	n/a	0	extinct	|	6	f2	|	1.686	2.207	0.409	5.01	0.831	89.172	0.334	0.104	0.472	|	4.83333333333333	7.25	8.78	0.489955357142857	8.78	0.489955357142857	8.78	0.489955357142857	8.96	|	8.95656184034923	18.15	11.46	7	2.41666666666667	11	3.75	6.16666666666667	|	89.172	97.38225	0.334	3.72910951717358	3.72910951717358	2.02644723762576	0.821995464852608
68	Cryptolacerta_hassiaca	SMF_ME_2604			Amphisbaenia	Lacertoidea	n/a	0	extinct	|	7	p1	|	0.974	1.823	0.632	4.228	0.856	96.653	0.254	0.123	0.463	|	2.94	8.82	12.04	0.671875	12.04	0.671875	12.04	0.671875	8.96	|	8.95656184034923	18.15	11.46	7	3.26	5.86	-2.96	2.92	|	96.653	97.38225	0.254	2.83590963282062	2.83590963282062	2.02644723762576	0.821995464852608
68	Cryptolacerta_hassiaca	SMF_ME_2604			Amphisbaenia	Lacertoidea	n/a	0	extinct	|	8	p2	|	2.939	2.034	0.422	6.584	1.438	95.778	0.377	0.21	0.754	|	5.88	8.82	14.98	0.8359375	14.98	0.8359375	14.98	0.8359375	8.96	|	8.95656184034923	18.15	11.46	7	2.94	5.86	-2.96	-0.02	|	95.778	97.38225	0.377	4.20920445501329	4.20920445501329	2.02644723762576	0.821995464852608
68	Cryptolacerta_hassiaca	SMF_ME_2604			Amphisbaenia	Lacertoidea	n/a	0	extinct	|	9	end	|										|					17.92	1	17.92	1	8.96	|	8.95656184034923				2.94				|	95.778	97.38225	0.377		4.20920445501329	2.02644723762576	0.821995464852608
69	Rhineura_hatcheri	CM_15763		Rhineuridae	Amphisbaenia	Lacertoidea	n/a	1	extinct	|	0	start	|										|					0	0	0	0	7.27	|	6.29844425235312				0				|	100	96.1245	0.161		2.55618679072773	2.37042663264378	0.883977900552486
69	Rhineura_hatcheri	CM_15763		Rhineuridae	Amphisbaenia	Lacertoidea	n/a	1	extinct	|	1	pm1	|	0.204	0.262	0.082	1.148	0.892	100	0.161	0.075	0.255	|	0.956666666666666	2.87	0.94	0.0646492434663	0.94	0.0646492434663	0.94	0.0646492434663	7.27	|	6.29844425235312	14.93	6.44	6.16	0.94	6.02	3.15	5.06333333333333	|	100	96.1245	0.161	2.55618679072773	2.55618679072773	2.37042663264378	0.883977900552486
69	Rhineura_hatcheri	CM_15763		Rhineuridae	Amphisbaenia	Lacertoidea	n/a	1	extinct	|	2	pm2	|	0.044	0.038	0.082	0.465	0.158	100	0.106	0.019	0.124	|	1.91333333333333	2.87	1.89666666666667	0.130444750114626	1.89666666666667	0.130444750114626	1.89666666666667	0.130444750114626	7.27	|	6.29844425235312	14.93	6.44	6.16	0.956666666666666	6.02	3.15	4.10666666666667	|	100	96.1245	0.106	1.68295527836732	1.68295527836732	2.37042663264378	0.883977900552486
69	Rhineura_hatcheri	CM_15763		Rhineuridae	Amphisbaenia	Lacertoidea	n/a	1	extinct	|	3	n1	|	0.262	0.352	0.63	3.33	0.862	100	0.104	0.04	0.168	|	1.25333333333333	3.76	1.94666666666667	0.133883539660706	1.94666666666667	0.133883539660706	1.94666666666667	0.133883539660706	7.27	|	6.29844425235312	14.93	6.44	6.16	0.05	6.28	2.52	5.02666666666667	|	100	96.1245	0.104	1.65120140519058	1.65120140519058	2.37042663264378	0.883977900552486
69	Rhineura_hatcheri	CM_15763		Rhineuridae	Amphisbaenia	Lacertoidea	n/a	1	extinct	|	4	n2	|	0.426	0.105	0.112	2.722	0.765	98.244	0.164	0.043	0.223	|	2.50666666666667	3.76	3.2	0.220082530949106	3.2	0.220082530949106	3.2	0.220082530949106	7.27	|	6.29844425235312	14.93	6.44	6.16	1.25333333333333	6.28	2.52	3.77333333333333	|	98.244	96.1245	0.164	2.60381760049284	2.60381760049284	2.37042663264378	0.883977900552486
69	Rhineura_hatcheri	CM_15763		Rhineuridae	Amphisbaenia	Lacertoidea	n/a	1	extinct	|	5	f1	|	1.52	0.022	0.052	3.412	0.855	97.414	0.511	0.181	0.694	|	2.13333333333333	6.4	4.79	0.329436038514443	4.79	0.329436038514443	4.79	0.329436038514443	7.27	|	6.29844425235312	14.93	6.44	6.16	1.59	5.36	-1.04	3.22666666666667	|	97.414	96.1245	0.511	8.11311459665756	8.11311459665756	2.37042663264378	0.883977900552486
69	Rhineura_hatcheri	CM_15763		Rhineuridae	Amphisbaenia	Lacertoidea	n/a	1	extinct	|	6	f2	|	3.274	0.788	0.698	3.502	3.375	95.778	0.362	0.174	0.616	|	4.26666666666667	6.4	6.92333333333333	0.476157725813847	6.92333333333333	0.476157725813847	6.92333333333333	0.476157725813847	7.27	|	6.29844425235312	14.93	6.44	6.16	2.13333333333333	5.36	-1.04	1.09333333333333	|	95.778	96.1245	0.362	5.74745104499029	5.74745104499029	2.37042663264378	0.883977900552486
69	Rhineura_hatcheri	CM_15763		Rhineuridae	Amphisbaenia	Lacertoidea	n/a	1	extinct	|	7	p1	|	2.046	0.368	0.172	2.895	3.015	98.782	0.645	0.26	0.808	|	2.41333333333333	7.24	9.71333333333334	0.668042182485099	9.71333333333334	0.668042182485099	9.71333333333334	0.668042182485099	7.27	|	6.29844425235312	14.93	6.44	6.16	2.79	3.05	-4.19	0.636666666666666	|	98.782	96.1245	0.645	10.2406240994993	10.2406240994993	2.37042663264378	0.883977900552486
69	Rhineura_hatcheri	CM_15763		Rhineuridae	Amphisbaenia	Lacertoidea	n/a	1	extinct	|	8	p2	|	1.036	0.72	0.105	3.6	1.928	78.778	0.459	0.287	0.741	|	4.82666666666667	7.24	12.1266666666667	0.834021091242549	12.1266666666667	0.834021091242549	12.1266666666667	0.834021091242549	7.27	|	6.29844425235312	14.93	6.44	6.16	2.41333333333333	3.05	-4.19	-1.77666666666667	|	78.778	96.1245	0.459	7.28751389406227	7.28751389406227	2.37042663264378	0.883977900552486
69	Rhineura_hatcheri	CM_15763		Rhineuridae	Amphisbaenia	Lacertoidea	n/a	1	extinct	|	9	end	|										|					14.54	1	14.54	1	7.27	|	6.29844425235312				2.41333333333333				|	78.778	96.1245	0.459		7.28751389406227	2.37042663264378	0.883977900552486
70	Hyporhina_antigua	ZMPU_11390		Rhineuridae	Amphisbaenia	Lacertoidea	n/a	1	extinct	|	0	start	|										|					0	0	0	0	5.40333333333333	|	5.08229278967672				0				|	99.858	99.70875	0.289		5.68640989332657	2.01877389292493	0.717171717171717
70	Hyporhina_antigua	ZMPU_11390		Rhineuridae	Amphisbaenia	Lacertoidea	n/a	1	extinct	|	1	pm1	|	0.878	0.36	0.84	1.955	1.12	99.858	0.289	0.096	0.391	|	0.493333333333333	1.48	0.46	0.042566317088217	0.46	0.042566317088217	0.46	0.042566317088217	5.40333333333333	|	5.08229278967672	10.26	5.37	4.81	0.46	2.45	0.97	1.95666666666667	|	99.858	99.70875	0.289	5.68640989332657	5.68640989332657	2.01877389292493	0.717171717171717
70	Hyporhina_antigua	ZMPU_11390		Rhineuridae	Amphisbaenia	Lacertoidea	n/a	1	extinct	|	2	pm2	|	0.139	0.05	0.055	0.82	0.395	100	0.171	0.044	0.22	|	0.986666666666667	1.48	0.953333333333333	0.088217149907465	0.953333333333333	0.088217149907465	0.953333333333333	0.088217149907465	5.40333333333333	|	5.08229278967672	10.26	5.37	4.81	0.493333333333333	2.45	0.97	1.46333333333333	|	100	99.70875	0.171	3.36462315487489	3.36462315487489	2.01877389292493	0.717171717171717
70	Hyporhina_antigua	ZMPU_11390		Rhineuridae	Amphisbaenia	Lacertoidea	n/a	1	extinct	|	3	n1	|	0.595	0.13	0.47	3.19	1.09	100	0.163	0.05	0.24	|	0.913333333333333	2.74	1.33333333333333	0.123380629241209	1.33333333333333	0.123380629241209	1.33333333333333	0.123380629241209	5.40333333333333	|	5.08229278967672	10.26	5.37	4.81	0.38	4.05	1.31	3.13666666666667	|	100	99.70875	0.163	3.20721388447139	3.20721388447139	2.01877389292493	0.717171717171717
70	Hyporhina_antigua	ZMPU_11390		Rhineuridae	Amphisbaenia	Lacertoidea	n/a	1	extinct	|	4	n2	|	0.575	0.415	0.465	3.47	0.97	100	0.166	0.076	0.262	|	1.82666666666667	2.74	2.24666666666667	0.207896360271437	2.24666666666667	0.207896360271437	2.24666666666667	0.207896360271437	5.40333333333333	|	5.08229278967672	10.26	5.37	4.81	0.913333333333333	4.05	1.31	2.22333333333333	|	100	99.70875	0.166	3.2662423608727	3.2662423608727	2.01877389292493	0.717171717171717
70	Hyporhina_antigua	ZMPU_11390		Rhineuridae	Amphisbaenia	Lacertoidea	n/a	1	extinct	|	5	f1	|	1.469	0.35	0.715	3.67	1.005	99.12	0.394	0.146	0.604	|	1.42	4.26	3.12666666666667	0.289327575570635	3.12666666666667	0.289327575570635	3.12666666666667	0.289327575570635	5.40333333333333	|	5.08229278967672	10.26	5.37	4.81	0.88	3.45	-0.81	2.03	|	99.12	99.70875	0.394	7.75240656737256	7.75240656737256	2.01877389292493	0.717171717171717
70	Hyporhina_antigua	ZMPU_11390		Rhineuridae	Amphisbaenia	Lacertoidea	n/a	1	extinct	|	6	f2	|	2.61	0.555	0.435	4.255	2.82	99.129	0.269	0.11	0.496	|	2.84	4.26	4.54666666666667	0.420727945712523	4.54666666666667	0.420727945712523	4.54666666666667	0.420727945712523	5.40333333333333	|	5.08229278967672	10.26	5.37	4.81	1.42	3.45	-0.81	0.61	|	99.129	99.70875	0.269	5.29288671731781	5.29288671731781	2.01877389292493	0.717171717171717
70	Hyporhina_antigua	ZMPU_11390		Rhineuridae	Amphisbaenia	Lacertoidea	n/a	1	extinct	|	7	p1	|	1.203	0.735	0.165	2.95	1.815	99.563	0.332	0.104	0.438	|	1.98	5.94	6.84666666666667	0.633559531153609	6.84666666666667	0.633559531153609	6.84666666666667	0.633559531153609	5.40333333333333	|	5.08229278967672	10.26	5.37	4.81	2.3	2.4	-3.54	0.42	|	99.563	99.70875	0.332	6.5324847217454	6.5324847217454	2.01877389292493	0.717171717171717
70	Hyporhina_antigua	ZMPU_11390		Rhineuridae	Amphisbaenia	Lacertoidea	n/a	1	extinct	|	8	p2	|	0.686	0.61	0.315	3.48	1.365	100	0.186	0.041	0.25	|	3.96	5.94	8.82666666666667	0.816779765576804	8.82666666666667	0.816779765576804	8.82666666666667	0.816779765576804	5.40333333333333	|	5.08229278967672	10.26	5.37	4.81	1.98	2.4	-3.54	-1.56	|	100	99.70875	0.186	3.65976553688146	3.65976553688146	2.01877389292493	0.717171717171717
70	Hyporhina_antigua	ZMPU_11390		Rhineuridae	Amphisbaenia	Lacertoidea	n/a	1	extinct	|	9	end	|										|					10.8066666666667	1	10.8066666666667	1	5.40333333333333	|	5.08229278967672				1.98				|	100	99.70875	0.186		3.65976553688146	2.01877389292493	0.717171717171717
71	Dyticonastis_rensbergeri	UCMP_76881		Rhineuridae	Amphisbaenia	Lacertoidea	n/a	1	extinct	|	0	start	|										|					0	0	0	0	11.88	|	10.4084580990654				0				|	94.515	97.784375	0.598		5.74532744723924	2.25873993786948	0.824468085106383
71	Dyticonastis_rensbergeri	UCMP_76881		Rhineuridae	Amphisbaenia	Lacertoidea	n/a	1	extinct	|	1	pm1	|	2.369	0.78	0.52	2.405	2.171	94.515	0.598	0.253	0.872	|	1.61666666666667	4.85	1.45	0.061026936026936	1.45	0.061026936026936	1.45	0.061026936026936	11.88	|	10.4084580990654	23.51	11.1	9.76	1.45	10.87	6.02	9.25333333333333	|	94.515	97.784375	0.598	5.74532744723924	5.74532744723924	2.25873993786948	0.824468085106383
71	Dyticonastis_rensbergeri	UCMP_76881		Rhineuridae	Amphisbaenia	Lacertoidea	n/a	1	extinct	|	2	pm2	|	0.206	0.13	0.156	0.923	0.442	100	0.282	0.09	0.354	|	3.23333333333333	4.85	3.06666666666667	0.129068462401796	3.06666666666667	0.129068462401796	3.06666666666667	0.129068462401796	11.88	|	10.4084580990654	23.51	11.1	9.76	1.61666666666667	10.87	6.02	7.63666666666667	|	100	97.784375	0.282	2.70933501692553	2.70933501692553	2.25873993786948	0.824468085106383
71	Dyticonastis_rensbergeri	UCMP_76881		Rhineuridae	Amphisbaenia	Lacertoidea	n/a	1	extinct	|	3	n1	|	1.307	0.455	0.507	5.369	2.574	100	0.207	0.069	0.338	|	2.34333333333333	7.03	3.21666666666667	0.135381593714927	3.21666666666667	0.135381593714927	3.21666666666667	0.135381593714927	11.88	|	10.4084580990654	23.51	11.1	9.76	0.15	12.84	5.81	10.4966666666667	|	100	97.784375	0.207	1.98876719327512	1.98876719327512	2.25873993786948	0.824468085106383
71	Dyticonastis_rensbergeri	UCMP_76881		Rhineuridae	Amphisbaenia	Lacertoidea	n/a	1	extinct	|	4	n2	|	1.321	0.442	0.806	5.122	1.768	100	0.203	0.064	0.296	|	4.68666666666667	7.03	5.56	0.234006734006734	5.56	0.234006734006734	5.56	0.234006734006734	11.88	|	10.4084580990654	23.51	11.1	9.76	2.34333333333333	12.84	5.81	8.15333333333333	|	100	97.784375	0.203	1.9503369093471	1.9503369093471	2.25873993786948	0.824468085106383
71	Dyticonastis_rensbergeri	UCMP_76881		Rhineuridae	Amphisbaenia	Lacertoidea	n/a	1	extinct	|	5	f1	|	3.4	0.364	0.65	5.083	1.157	97.296	0.722	0.19	0.919	|	3.1	9.3	8.25	0.347222222222222	8.25	0.347222222222222	8.25	0.347222222222222	11.88	|	10.4084580990654	23.51	11.1	9.76	2.69	9.61	0.31	6.51	|	97.296	97.784375	0.722	6.93666624900792	6.93666624900792	2.25873993786948	0.824468085106383
71	Dyticonastis_rensbergeri	UCMP_76881		Rhineuridae	Amphisbaenia	Lacertoidea	n/a	1	extinct	|	6	f2	|	5.832	1.079	0.143	4.485	3.731	99.351	0.565	0.203	0.814	|	6.2	9.3	11.35	0.477693602693603	11.35	0.477693602693603	11.35	0.477693602693603	11.88	|	10.4084580990654	23.51	11.1	9.76	3.1	9.61	0.31	3.41	|	99.351	97.784375	0.565	5.42827760483306	5.42827760483306	2.25873993786948	0.824468085106383
71	Dyticonastis_rensbergeri	UCMP_76881		Rhineuridae	Amphisbaenia	Lacertoidea	n/a	1	extinct	|	7	p1	|	3.691	0.988	0.195	4.212	3.471	91.113	0.639	0.289	0.955	|	3.76	11.28	16.24	0.683501683501683	16.24	0.683501683501683	16.24	0.683501683501683	11.88	|	10.4084580990654	23.51	11.1	9.76	4.89	6.74	-4.54	2.98	|	91.113	97.784375	0.639	6.13923785750147	6.13923785750147	2.25873993786948	0.824468085106383
71	Dyticonastis_rensbergeri	UCMP_76881		Rhineuridae	Amphisbaenia	Lacertoidea	n/a	1	extinct	|	8	p2	|	1.421	1.118	0.169	5.161	2.509	100	0.198	0.06	0.291	|	7.52	11.28	20	0.841750841750842	20	0.841750841750842	20	0.841750841750842	11.88	|	10.4084580990654	23.51	11.1	9.76	3.76	6.74	-4.54	-0.78	|	100	97.784375	0.198	1.90229905443707	1.90229905443707	2.25873993786948	0.824468085106383
71	Dyticonastis_rensbergeri	UCMP_76881		Rhineuridae	Amphisbaenia	Lacertoidea	n/a	1	extinct	|	9	end	|										|					23.76	1	23.76	1	11.88	|	10.4084580990654				3.76				|	100	97.784375	0.198		1.90229905443707	2.25873993786948	0.824468085106383
72	Spathorhynchus_fossorium	USNM_26318		Rhineuridae	Amphisbaenia	Lacertoidea	n/a	1	extinct	|	0	start	|										|					0	0	0	0	18.1216666666667	|	17.8523331808478				0				|	98.668	97.8821666666667	0.523		2.92958906100341	1.93644156479709	0.819553072625698
72	Spathorhynchus_fossorium	USNM_26318		Rhineuridae	Amphisbaenia	Lacertoidea	n/a	1	extinct	|	1	pm1	|	4.409	0.746	0.825	3.846	2.673	97.336	0.779	0.152	0.908	|	2.78666666666667	8.36	2.97	0.08194610503081	2.97	0.08194610503081	3.99833333333333	0.110319139152028	18.1216666666667	|	17.8523331808478	34.57	19.13	16.66	2.97	17.16	8.8	14.3733333333333	|	98.668	97.8821666666667	0.523	4.36357529354045	2.92958906100341	1.93644156479709	0.819553072625698
72	Spathorhynchus_fossorium	USNM_26318		Rhineuridae	Amphisbaenia	Lacertoidea	n/a	1	extinct	|	2	pm2	|	0.626	0.918	0.693	1.837	0.792	100	0.396	0.159	0.545	|	5.57333333333333	8.36	5.75666666666667	0.158833808516509	5.75666666666667	0.158833808516509	7.35833333333333	0.203025843833349	18.1216666666667	|	17.8523331808478	34.57	19.13	16.66	2.78666666666667	17.16	8.8	11.5866666666667	|	99.973	97.8821666666667	0.409	2.21819745345574	2.29101706682676	1.93644156479709	0.819553072625698
72	Spathorhynchus_fossorium	USNM_26318		Rhineuridae	Amphisbaenia	Lacertoidea	n/a	1	extinct	|	3	n1	|	2.304	0.861	1.102	9.241	2.495	100	0.267	0.1	0.473	|	3.93333333333333	11.8	5.02666666666667	0.138692173273246	5.02666666666667	0.138692173273246			18.1216666666667	|	17.8523331808478	34.57	19.13	16.66	-0.73	16.66	4.86	12.7266666666667	|		97.8821666666667		1.49560282846637		1.93644156479709	0.819553072625698
72	Spathorhynchus_fossorium	USNM_26318		Rhineuridae	Amphisbaenia	Lacertoidea	n/a	1	extinct	|	4	n2	|	3.459	1.435	1.134	7.95	2.203	99.946	0.422	0.158	0.631	|	7.86666666666667	11.8	8.96	0.247217879150189	8.96	0.247217879150189			18.1216666666667	|	17.8523331808478	34.57	19.13	16.66	3.93333333333333	16.66	4.86	8.79333333333333	|		97.8821666666667		2.36383668019778		1.93644156479709	0.819553072625698
72	Spathorhynchus_fossorium	USNM_26318		Rhineuridae	Amphisbaenia	Lacertoidea	n/a	1	extinct	|	5	f1	|	10.833	0.89	0.454	8.352	2	96.235	1.274	0.205	1.42	|	4.89	14.67	13.6	0.375241423710108	13.6	0.375241423710108	13.6	0.375241423710108	18.1216666666667	|	17.8523331808478	34.57	19.13	16.66	4.64	10.71	-3.96	5.82	|	96.235	97.8821666666667	1.274	7.13632211036013	7.13632211036013	1.93644156479709	0.819553072625698
72	Spathorhynchus_fossorium	USNM_26318		Rhineuridae	Amphisbaenia	Lacertoidea	n/a	1	extinct	|	6	f2	|	8.511	0.287	0.424	8.438	2	98.988	0.897	0.223	1.103	|	9.78	14.67	18.49	0.510162788558815	18.49	0.510162788558815	18.49	0.510162788558815	18.1216666666667	|	17.8523331808478	34.57	19.13	16.66	4.89	10.71	-3.96	0.93	|	98.988	97.8821666666667	0.897	5.0245533226005	5.0245533226005	1.93644156479709	0.819553072625698
72	Spathorhynchus_fossorium	USNM_26318		Rhineuridae	Amphisbaenia	Lacertoidea	n/a	1	extinct	|	7	p1	|	16.118	1.837	0.289	5.884	7.658	93.604	1.988	0.864	2.67	|	5.96666666666667	17.9	24.31	0.670744044881817	24.31	0.670744044881817	24.31	0.670744044881817	18.1216666666667	|	17.8523331808478	34.57	19.13	16.66	5.82	6.34	-11.56	0.373333333333334	|	93.604	97.8821666666667	1.988	11.1357993370455	11.1357993370455	1.93644156479709	0.819553072625698
72	Spathorhynchus_fossorium	USNM_26318		Rhineuridae	Amphisbaenia	Lacertoidea	n/a	1	extinct	|	8	p2	|	5.225	2.066	1.156	7.232	4.826	99.825	0.513	0.178	0.836	|	11.9333333333333	17.9	30.2766666666667	0.835372022440909	30.2766666666667	0.835372022440909	30.2766666666667	0.835372022440909	18.1216666666667	|	17.8523331808478	34.57	19.13	16.66	5.96666666666667	6.34	-11.56	-5.59333333333333	|	99.825	97.8821666666667	0.513	2.87357397379493	2.87357397379493	1.93644156479709	0.819553072625698
72	Spathorhynchus_fossorium	USNM_26318		Rhineuridae	Amphisbaenia	Lacertoidea	n/a	1	extinct	|	9	end	|										|					36.2433333333333	1	36.2433333333333	1	18.1216666666667	|	17.8523331808478				5.96666666666667				|	99.825	97.8821666666667	0.513		2.87357397379493	1.93644156479709	0.819553072625698
73	Anniella_pulchra	ZMB_7843		Anniellidae		Anguimorpha	2	1	extant	|	0	start	|										|					0	0	0	0	4.12833333333333	|	3.69702583166523				0				|	100	99.262125	0.157		4.24665683034417	2.48307705111844	0.631707317073171
73	Anniella_pulchra	ZMB_7843		Anniellidae		Anguimorpha	2	1	extant	|	1	pm1	|	0.168	0.429	0.166	0.934	0.544	100	0.157	0.053	0.218	|	0.59	1.77	0.72	0.087202260799354	0.72	0.087202260799354	0.72	0.087202260799354	4.12833333333333	|	3.69702583166523	9.18	4.08	3.35	0.72	5.43	3.66	4.84	|	100	99.262125	0.157	4.24665683034417	4.24665683034417	2.48307705111844	0.631707317073171
73	Anniella_pulchra	ZMB_7843		Anniellidae		Anguimorpha	2	1	extant	|	2	pm2	|	0.026	0.237	0.166	0.525	0.077	100	0.058	0.011	0.075	|	1.18	1.77	1.31	0.15865966895438	1.31	0.15865966895438	1.31	0.15865966895438	4.12833333333333	|	3.69702583166523	9.18	4.08	3.35	0.59	5.43	3.66	4.25	|	100	99.262125	0.058	1.56882863796154	1.56882863796154	2.48307705111844	0.631707317073171
73	Anniella_pulchra	ZMB_7843		Anniellidae		Anguimorpha	2	1	extant	|	3	n1	|	0.109	0.128	0.237	1.792	0.416	100	0.059	0.011	0.081	|	0.69	2.07	1.5	0.181671376665321	1.5	0.181671376665321	1.5	0.181671376665321	4.12833333333333	|	3.69702583166523	9.18	4.08	3.35	0.19	4.76	2.69	4.07	|	100	99.262125	0.059	1.59587740758157	1.59587740758157	2.48307705111844	0.631707317073171
73	Anniella_pulchra	ZMB_7843		Anniellidae		Anguimorpha	2	1	extant	|	4	n2	|	0.108	0.211	0.256	1.402	0.282	100	0.077	0.007	0.091	|	1.38	2.07	2.19	0.265240209931369	2.19	0.265240209931369	2.19	0.265240209931369	4.12833333333333	|	3.69702583166523	9.18	4.08	3.35	0.69	4.76	2.69	3.38	|	100	99.262125	0.077	2.08275526074205	2.08275526074205	2.48307705111844	0.631707317073171
73	Anniella_pulchra	ZMB_7843		Anniellidae		Anguimorpha	2	1	extant	|	5	f1	|	0.12	0.237	0.256	1.542	0.262	100	0.111	0.048	0.166	|	0.863333333333333	2.59	2.57	0.31126362535325	2.57	0.31126362535325	2.57	0.31126362535325	4.12833333333333	|	3.69702583166523	9.18	4.08	3.35	0.38	4.56	1.97	3.69666666666667	|	100	99.262125	0.111	3.00241342782295	3.00241342782295	2.48307705111844	0.631707317073171
73	Anniella_pulchra	ZMB_7843		Anniellidae		Anguimorpha	2	1	extant	|	6	f2	|	0.323	0.358	0.166	1.581	0.902	100	0.102	0.029	0.154	|	1.72666666666667	2.59	3.43333333333333	0.415825595478401	3.43333333333333	0.415825595478401	3.43333333333333	0.415825595478401	4.12833333333333	|	3.69702583166523	9.18	4.08	3.35	0.863333333333333	4.56	1.97	2.83333333333333	|	100	99.262125	0.102	2.75897450124271	2.75897450124271	2.48307705111844	0.631707317073171
73	Anniella_pulchra	ZMB_7843		Anniellidae		Anguimorpha	2	1	extant	|	7	p1	|	0.341	0.192	0.154	2.176	1.306	100	0.095	0.013	0.118	|	1.36666666666667	4.1	5.52333333333333	0.668954380298748	5.52333333333333	0.668954380298748	5.52333333333333	0.668954380298748	4.12833333333333	|	3.69702583166523	9.18	4.08	3.35	2.09	2.37	-1.73	1.00333333333333	|	100	99.262125	0.095	2.56963311390252	2.56963311390252	2.48307705111844	0.631707317073171
73	Anniella_pulchra	ZMB_7843		Anniellidae		Anguimorpha	2	1	extant	|	8	p2	|	0.377	0.23	0.198	2.797	1.197	94.097	0.14	0.074	0.256	|	2.73333333333333	4.1	6.89	0.834477190149374	6.89	0.834477190149374	6.89	0.834477190149374	4.12833333333333	|	3.69702583166523	9.18	4.08	3.35	1.36666666666667	2.37	-1.73	-0.363333333333333	|	94.097	99.262125	0.14	3.78682774680372	3.78682774680372	2.48307705111844	0.631707317073171
73	Anniella_pulchra	ZMB_7843		Anniellidae		Anguimorpha	2	1	extant	|	9	end	|										|					8.25666666666667	1	8.25666666666667	1	4.12833333333333	|	3.69702583166523				1.36666666666667				|	94.097	99.262125	0.14		3.78682774680372	2.48307705111844	0.631707317073171
74	Aprasia_pulchella	ZMB_25504		Pygopodidae		Gekkota	2	1	extant	|	0	start	|										|					0	0	0	0	3.17333333333333	|	2.96236392092531				0				|	95.867	99.02525	0.164		5.53611927425762	2.1638124724385	0.746428571428571
74	Aprasia_pulchella	ZMB_25504		Pygopodidae		Gekkota	2	1	extant	|	1	pm1	|	0.086	0.137	0.068	0.53	0.439	95.867	0.164	0.07	0.224	|	0.303333333333333	0.91	0.27	0.042542016806723	0.27	0.042542016806723	0.27	0.042542016806723	3.17333333333333	|	2.96236392092531	6.41	3.09	2.84	0.27	1.33	0.42	1.02666666666667	|	95.867	99.02525	0.164	5.53611927425762	5.53611927425762	2.1638124724385	0.746428571428571
74	Aprasia_pulchella	ZMB_25504		Pygopodidae		Gekkota	2	1	extant	|	2	pm2	|	0.027	0.302	0.108	0.251	0.177	97.494	0.135	0.027	0.148	|	0.606666666666667	0.91	0.573333333333333	0.090336134453782	0.573333333333333	0.090336134453782	0.573333333333333	0.090336134453782	3.17333333333333	|	2.96236392092531	6.41	3.09	2.84	0.303333333333333	1.33	0.42	0.723333333333333	|	97.494	99.02525	0.135	4.55717135380963	4.55717135380963	2.1638124724385	0.746428571428571
74	Aprasia_pulchella	ZMB_25504		Pygopodidae		Gekkota	2	1	extant	|	3	n1	|	0.102	0.336	0.433	1.271	0.359	100	0.079	0.031	0.138	|	0.46	1.38	1.09333333333333	0.172268907563025	1.09333333333333	0.172268907563025	1.09333333333333	0.172268907563025	3.17333333333333	|	2.96236392092531	6.41	3.09	2.84	0.52	5.85	4.47	5.39	|	100	99.02525	0.079	2.66678916259971	2.66678916259971	2.1638124724385	0.746428571428571
74	Aprasia_pulchella	ZMB_25504		Pygopodidae		Gekkota	2	1	extant	|	4	n2	|	0.084	0.256	0.285	1.072	0.37	100	0.082	0.02	0.108	|	0.92	1.38	1.55333333333333	0.244747899159664	1.55333333333333	0.244747899159664	1.55333333333333	0.244747899159664	3.17333333333333	|	2.96236392092531	6.41	3.09	2.84	0.46	5.85	4.47	4.93	|	100	99.02525	0.082	2.76805963712881	2.76805963712881	2.1638124724385	0.746428571428571
74	Aprasia_pulchella	ZMB_25504		Pygopodidae		Gekkota	2	1	extant	|	5	f1	|	0.081	0.228	0.268	1.083	0.274	100	0.079	0.025	0.121	|	0.696666666666667	2.09	2.34333333333333	0.36922268907563	2.34333333333333	0.36922268907563	2.34333333333333	0.36922268907563	3.17333333333333	|	2.96236392092531	6.41	3.09	2.84	0.79	5.00	2.91	4.30333333333333	|	100	99.02525	0.079	2.66678916259971	2.66678916259971	2.1638124724385	0.746428571428571
74	Aprasia_pulchella	ZMB_25504		Pygopodidae		Gekkota	2	1	extant	|	6	f2	|	0.199	0.37	0.41	1.431	0.764	98.841	0.09	0.039	0.16	|	1.39333333333333	2.09	3.04	0.478991596638655	3.04	0.478991596638655	3.04	0.478991596638655	3.17333333333333	|	2.96236392092531	6.41	3.09	2.84	0.696666666666667	5.00	2.91	3.60666666666667	|	98.841	99.02525	0.09	3.03811423587308	3.03811423587308	2.1638124724385	0.746428571428571
74	Aprasia_pulchella	ZMB_25504		Pygopodidae		Gekkota	2	1	extant	|	7	p1	|	0.151	0.194	0.348	2.098	0.581	100	0.066	0.007	0.08	|	0.933333333333333	2.8	4.48	0.705882352941176	4.48	0.705882352941176	4.48	0.705882352941176	3.17333333333333	|	2.96236392092531	6.41	3.09	2.84	1.44	3.09	0.29	2.15666666666667	|	100	99.02525	0.066	2.22795043964026	2.22795043964026	2.1638124724385	0.746428571428571
74	Aprasia_pulchella	ZMB_25504		Pygopodidae		Gekkota	2	1	extant	|	8	p2	|	0.17	0.342	0.279	2.001	0.57	100	0.083	0.015	0.114	|	1.86666666666667	2.8	5.41333333333333	0.852941176470588	5.41333333333333	0.852941176470588	5.41333333333333	0.852941176470588	3.17333333333333	|	2.96236392092531	6.41	3.09	2.84	0.933333333333333	3.09	0.29	1.22333333333333	|	100	99.02525	0.083	2.80181646197184	2.80181646197184	2.1638124724385	0.746428571428571
74	Aprasia_pulchella	ZMB_25504		Pygopodidae		Gekkota	2	1	extant	|	9	end	|										|					6.34666666666667	1	6.34666666666667	1	3.17333333333333	|	2.96236392092531				0.933333333333333				|	100	99.02525	0.083		2.80181646197184	2.1638124724385	0.746428571428571
75	Bachia_flavescens	ZMB_8585		Gymnophthalmidae		Lacertoidea	1	1	extant	|	0	start	|										|					0	0	0	0	3.685	|	3.38636973763941				0				|	100	100	0.074		2.18523096215667	2.45690832501939	1.12091503267974
75	Bachia_flavescens	ZMB_8585		Gymnophthalmidae		Lacertoidea	1	1	extant	|	1	pm1	|	0.032	0.34	0.24	0.5	0.1	100	0.074	0.01	0.082	|	0.55	1.65	0.61	0.082767978290366	0.61	0.082767978290366	0.61	0.082767978290366	3.685	|	3.38636973763941	8.32	4.17	2.75	0.61	3.62	1.97	3.07	|	100	100	0.074	2.18523096215667	2.18523096215667	2.45690832501939	1.12091503267974
75	Bachia_flavescens	ZMB_8585		Gymnophthalmidae		Lacertoidea	1	1	extant	|	2	pm2	|	0.013	0.3	0.26	0.28	0.07	100	0.058	0.013	0.072	|	1.1	1.65	1.16	0.157394843962008	1.16	0.157394843962008	1.16	0.157394843962008	3.685	|	3.38636973763941	8.32	4.17	2.75	0.55	3.62	1.97	2.52	|	100	100	0.058	1.71274859196063	1.71274859196063	2.45690832501939	1.12091503267974
75	Bachia_flavescens	ZMB_8585		Gymnophthalmidae		Lacertoidea	1	1	extant	|	3	n1	|	0.081	0.22	0.27	1.48	0.32	100	0.059	0.007	0.08	|	0.496666666666667	1.49	1.38	0.187245590230665	1.38	0.187245590230665	1.38	0.187245590230665	3.685	|	3.38636973763941	8.32	4.17	2.75	0.22	3.1	1.61	2.60333333333333	|	100	100	0.059	1.74227874009789	1.74227874009789	2.45690832501939	1.12091503267974
75	Bachia_flavescens	ZMB_8585		Gymnophthalmidae		Lacertoidea	1	1	extant	|	4	n2	|	0.066	0.18	0.31	1.32	0.3	100	0.067	0.01	0.082	|	0.993333333333333	1.49	1.87666666666667	0.254635911352329	1.87666666666667	0.254635911352329	1.87666666666667	0.254635911352329	3.685	|	3.38636973763941	8.32	4.17	2.75	0.496666666666667	3.1	1.61	2.10666666666667	|	100	100	0.067	1.97851992519591	1.97851992519591	2.45690832501939	1.12091503267974
75	Bachia_flavescens	ZMB_8585		Gymnophthalmidae		Lacertoidea	1	1	extant	|	5	f1	|	0.135	0.26	0.32	1.33	0.35	100	0.098	0.015	0.12	|	1.14333333333333	3.43	2.74666666666667	0.372682044323835	2.74666666666667	0.372682044323835	2.74666666666667	0.372682044323835	3.685	|	3.38636973763941	8.32	4.17	2.75	0.87	2.5	-0.93	1.35666666666667	|	100	100	0.098	2.89395451745073	2.89395451745073	2.45690832501939	1.12091503267974
75	Bachia_flavescens	ZMB_8585		Gymnophthalmidae		Lacertoidea	1	1	extant	|	6	f2	|	0.223	0.33	0.33	1.82	0.45	100	0.124	0.019	0.156	|	2.28666666666667	3.43	3.89	0.527815468113976	3.89	0.527815468113976	3.89	0.527815468113976	3.685	|	3.38636973763941	8.32	4.17	2.75	1.14333333333333	2.5	-0.93	0.213333333333333	|	100	100	0.124	3.66173836901929	3.66173836901929	2.45690832501939	1.12091503267974
75	Bachia_flavescens	ZMB_8585		Gymnophthalmidae		Lacertoidea	1	1	extant	|	7	p1	|	0.236	0.42	0.13	2.46	0.61	100	0.094	0.022	0.141	|	1.02	3.06	5.33	0.723202170963365	5.33	0.723202170963365	5.33	0.723202170963365	3.685	|	3.38636973763941	8.32	4.17	2.75	1.44	-0.07	-3.13	-1.09	|	100	100	0.094	2.77583392490172	2.77583392490172	2.45690832501939	1.12091503267974
75	Bachia_flavescens	ZMB_8585		Gymnophthalmidae		Lacertoidea	1	1	extant	|	8	p2	|	0.262	0.16	0.42	2.72	0.73	100	0.092	0.017	0.126	|	2.04	3.06	6.35	0.861601085481682	6.35	0.861601085481682	6.35	0.861601085481682	3.685	|	3.38636973763941	8.32	4.17	2.75	1.02	-0.07	-3.13	-2.11	|	100	100	0.092	2.71677362862721	2.71677362862721	2.45690832501939	1.12091503267974
75	Bachia_flavescens	ZMB_8585		Gymnophthalmidae		Lacertoidea	1	1	extant	|	9	end	|										|					7.37	1	7.37	1	3.685	|	3.38636973763941				1.02				|	100	100	0.092		2.71677362862721	2.45690832501939	1.12091503267974
76	Liotyphlops_albirostris	ZMB_9529		Anomalepidae		Serpentes	2	1		|	0	start	|										|					0	0	0	0	2.32	|	1.66030117749763				0				|	100	99.103875	0.054		3.25242195403293	2.63807558493782	0.446078431372549
76	Liotyphlops_albirostris	ZMB_9529		Anomalepidae		Serpentes	2	1	0	|	1	pm1	|	0.044	0.072	0.144	0.885	0.171	100	0.054	0.015	0.077	|	0.163333333333333	0.49	0.24	0.051724137931035	0.24	0.051724137931035	0.24	0.051724137931035	2.32	|	1.66030117749763	4.38	1.79	1.54	0.24	-1.39	-1.88	-1.55333333333333	|	100	99.103875	0.054	3.25242195403293	3.25242195403293	2.63807558493782	0.446078431372549
76	Liotyphlops_albirostris	ZMB_9529		Anomalepidae		Serpentes	2	1	0	|	2	pm2	|	0.057	0.321	0.153	1.182	0.156	100	0.065	0.025	0.085	|	0.326666666666667	0.49	0.403333333333333	0.086925287356322	0.403333333333333	0.086925287356322	0.403333333333333	0.086925287356322	2.32	|	1.66030117749763	4.38	1.79	1.54	0.163333333333333	-1.39	-1.88	-1.71666666666667	|	100	99.103875	0.065	3.91495235207667	3.91495235207667	2.63807558493782	0.446078431372549
76	Liotyphlops_albirostris	ZMB_9529		Anomalepidae		Serpentes	2	1	0	|	3	n1	|	0.097	0.222	0.189	1.317	0.609	92.831	0.063	0.038	0.136	|	0.493333333333333	1.48	1.18333333333333	0.255028735632184	1.18333333333333	0.255028735632184	1.18333333333333	0.255028735632184	2.32	|	1.66030117749763	4.38	1.79	1.54	0.78	2.23	0.75	1.73666666666667	|	92.831	99.103875	0.063	3.79449227970508	3.79449227970508	2.63807558493782	0.446078431372549
76	Liotyphlops_albirostris	ZMB_9529		Anomalepidae		Serpentes	2	1	0	|	4	n2	|	0.063	0.204	0.279	1.137	0.588	100	0.041	0.008	0.057	|	0.986666666666667	1.48	1.67666666666667	0.361350574712644	1.67666666666667	0.361350574712644	1.67666666666667	0.361350574712644	2.32	|	1.66030117749763	4.38	1.79	1.54	0.493333333333333	2.23	0.75	1.24333333333333	|	100	99.103875	0.041	2.46943148361759	2.46943148361759	2.63807558493782	0.446078431372549
76	Liotyphlops_albirostris	ZMB_9529		Anomalepidae		Serpentes	2	1	0	|	5	f1	|	0.08	0.201	0.192	0.999	0.474	100	0.055	0.01	0.077	|	0.303333333333333	0.91	2.30666666666667	0.497126436781609	2.30666666666667	0.497126436781609	2.30666666666667	0.497126436781609	2.32	|	1.66030117749763	4.38	1.79	1.54	0.63	1.29	0.38	0.986666666666667	|	100	99.103875	0.055	3.31265199021872	3.31265199021872	2.63807558493782	0.446078431372549
76	Liotyphlops_albirostris	ZMB_9529		Anomalepidae		Serpentes	2	1	0	|	6	f2	|	0.21	0.153	0.294	1.377	0.717	100	0.092	0.044	0.168	|	0.606666666666667	0.91	2.61	0.5625	2.61	0.5625	2.61	0.5625	2.32	|	1.66030117749763	4.38	1.79	1.54	0.303333333333333	1.29	0.38	0.683333333333333	|	100	99.103875	0.092	5.54116332909314	5.54116332909314	2.63807558493782	0.446078431372549
76	Liotyphlops_albirostris	ZMB_9529		Anomalepidae		Serpentes	2	1	0	|	7	p1	|	0.167	0.327	0.39	1.548	0.849	100	0.061	0.007	0.073	|	0.68	2.04	3.28	0.706896551724138	3.28	0.706896551724138	3.28	0.706896551724138	2.32	|	1.66030117749763	4.38	1.79	1.54	0.67	0.71	-1.33	0.03	|	100	99.103875	0.061	3.67403220733349	3.67403220733349	2.63807558493782	0.446078431372549
76	Liotyphlops_albirostris	ZMB_9529		Anomalepidae		Serpentes	2	1	0	|	8	p2	|	0.171	0.243	0.486	1.677	0.891	100	0.061	0.012	0.092	|	1.36	2.04	3.96	0.853448275862069	3.96	0.853448275862069	3.96	0.853448275862069	2.32	|	1.66030117749763	4.38	1.79	1.54	0.68	0.71	-1.33	-0.65	|	100	99.103875	0.061	3.67403220733349	3.67403220733349	2.63807558493782	0.446078431372549
76	Liotyphlops_albirostris	ZMB_9529		Anomalepidae		Serpentes	2	1	0	|	9	end	|										|					4.64	1	4.64	1	2.32	|	1.66030117749763				0.68				|	100	99.103875	0.061		3.67403220733349	2.63807558493782	0.446078431372549
77	Afrotyphlops schlegelii	ZMB_36884		Typhlopidae		Serpentes	2	1	extant	|	0	start	|										|					0	0	0	0	6.34333333333333	|	4.98216820270051				0				|	88.17	97.395625	0.419		8.40999305830115	2.11955910968163	1.52741514360313
77	Afrotyphlops schlegelii	ZMB_36884		Typhlopidae		Serpentes	2	1	extant	|	1	pm1	|	0.986	0.865	0.442	2.303	1.025	88.17	0.419	0.119	0.575	|	0.846666666666667	2.54	1.39	0.109563846558066	1.39	0.109563846558066	1.39	0.109563846558066	6.34333333333333	|	4.98216820270051	10.56	5.91	4.2	1.39	-4.32	-6.86	-5.16666666666667	|	88.17	97.395625	0.419	8.40999305830115	8.40999305830115	2.11955910968163	1.52741514360313
77	Afrotyphlops schlegelii	ZMB_36884		Typhlopidae		Serpentes	2	1	extant	|	2	pm2	|	0.623	0.893	0.696	2.463	0.978	90.995	0.34	0.184	0.534	|	1.69333333333333	2.54	2.23666666666667	0.176300578034682	2.23666666666667	0.176300578034682	2.23666666666667	0.176300578034682	6.34333333333333	|	4.98216820270051	10.56	5.91	4.2	0.846666666666667	-4.32	-6.86	-6.01333333333333	|	90.995	97.395625	0.34	6.82433804253554	6.82433804253554	2.11955910968163	1.52741514360313
77	Afrotyphlops schlegelii	ZMB_36884		Typhlopidae		Serpentes	2	1	extant	|	3	n1	|	0.561	0.649	0.385	3.91	0.996	100	0.133	0.05	0.227	|	1.02666666666667	3.08	3.58666666666667	0.282711508145034	3.58666666666667	0.282711508145034	3.58666666666667	0.282711508145034	6.34333333333333	|	4.98216820270051	10.56	5.91	4.2	1.35	7.08	4	6.05333333333333	|	100	97.395625	0.133	2.66952046958008	2.66952046958008	2.11955910968163	1.52741514360313
77	Afrotyphlops schlegelii	ZMB_36884		Typhlopidae		Serpentes	2	1	extant	|	4	n2	|	0.663	0.357	0.348	3.976	1.203	100	0.135	0.03	0.186	|	2.05333333333333	3.08	4.61333333333333	0.363636363636364	4.61333333333333	0.363636363636364	4.61333333333333	0.363636363636364	6.34333333333333	|	4.98216820270051	10.56	5.91	4.2	1.02666666666667	7.08	4	5.02666666666667	|	100	97.395625	0.135	2.70966363453617	2.70966363453617	2.11955910968163	1.52741514360313
77	Afrotyphlops schlegelii	ZMB_36884		Typhlopidae		Serpentes	2	1	extant	|	5	f1	|	0.885	1.015	0.771	3.534	0.978	100	0.254	0.116	0.398	|	1.95	5.85	6.82333333333333	0.53783499737257	6.82333333333333	0.53783499737257	6.82333333333333	0.53783499737257	6.34333333333333	|	4.98216820270051	10.56	5.91	4.2	2.21	7.76	1.91	5.81	|	100	97.395625	0.254	5.09818194942361	5.09818194942361	2.11955910968163	1.52741514360313
77	Afrotyphlops schlegelii	ZMB_36884		Typhlopidae		Serpentes	2	1	extant	|	6	f2	|	1.503	0.921	0.432	2.529	1.777	100	0.277	0.081	0.393	|	3.9	5.85	8.77333333333333	0.691539674198634	8.77333333333333	0.691539674198634	8.77333333333333	0.691539674198634	6.34333333333333	|	4.98216820270051	10.56	5.91	4.2	1.95	7.76	1.91	3.86	|	100	97.395625	0.277	5.55982834641866	5.55982834641866	2.11955910968163	1.52741514360313
77	Afrotyphlops schlegelii	ZMB_36884		Typhlopidae		Serpentes	2	1	extant	|	7	p1	|	0.658	0.724	0.592	3.168	1.683	100	0.129	0.029	0.173	|	1.27666666666667	3.83	10.1333333333333	0.798738833420914	10.1333333333333	0.798738833420914	10.1333333333333	0.798738833420914	6.34333333333333	|	4.98216820270051	10.56	5.91	4.2	1.36	3.74	-0.09	2.46333333333333	|	100	97.395625	0.129	2.5892341396679	2.5892341396679	2.11955910968163	1.52741514360313
77	Afrotyphlops schlegelii	ZMB_36884		Typhlopidae		Serpentes	2	1	extant	|	8	p2	|	0.614	1.128	0.338	3.563	1.137	100	0.158	0.029	0.226	|	2.55333333333333	3.83	11.41	0.899369416710457	11.41	0.899369416710457	11.41	0.899369416710457	6.34333333333333	|	4.98216820270051	10.56	5.91	4.2	1.27666666666667	3.74	-0.09	1.18666666666667	|	100	97.395625	0.158	3.17131003153122	3.17131003153122	2.11955910968163	1.52741514360313
77	Afrotyphlops schlegelii	ZMB_36884		Typhlopidae		Serpentes	2	1	extant	|	9	end	|										|					12.6866666666667	1	12.6866666666667	1	6.34333333333333	|	4.98216820270051				1.27666666666667				|	100	97.395625	0.158		3.17131003153122	2.11955910968163	1.52741514360313
78	Anilius_scytale	ZMB_1438		Aniliidae		Serpentes	2	1	extant	|	0	start	|										|					0	0	0	0	8.05333333333333	|	6.82567945335847				0				|	100	100	0.245		3.58938625340004	2.49205959878917	0.34375
78	Anilius_scytale	ZMB_1438		Aniliidae		Serpentes	2	1	extant	|	1	pm1	|	0.283	0.388	0.238	0.788	0.875	100	0.245	0.076	0.335	|	1.08333333333333	3.25	1.03	0.063948675496689	1.03	0.063948675496689	1.03	0.063948675496689	8.05333333333333	|	6.82567945335847	17.01	7.91	5.89	1.03	10.28	7.03	9.19666666666667	|	100	100	0.245	3.58938625340004	3.58938625340004	2.49205959878917	0.34375
78	Anilius_scytale	ZMB_1438		Aniliidae		Serpentes	2	1	extant	|	2	pm2	|	0.069	0.225	0.75	0.225	0.475	100	0.178	0.032	0.202	|	2.16666666666667	3.25	2.11333333333333	0.131208609271523	2.11333333333333	0.131208609271523	2.11333333333333	0.131208609271523	8.05333333333333	|	6.82567945335847	17.01	7.91	5.89	1.08333333333333	10.28	7.03	8.11333333333333	|	100	100	0.178	2.60779899226615	2.60779899226615	2.49205959878917	0.34375
78	Anilius_scytale	ZMB_1438		Aniliidae		Serpentes	2	1	extant	|	3	n1	|	0.542	0.85	1.463	3.012	0.588	100	0.195	0.057	0.275	|	1.37333333333333	4.12	2.60333333333333	0.161630794701987	2.60333333333333	0.161630794701987	2.60333333333333	0.161630794701987	8.05333333333333	|	6.82567945335847	17.01	7.91	5.89	0.49	10.49	6.37	9.11666666666667	|	100	100	0.195	2.85685844658371	2.85685844658371	2.49205959878917	0.34375
78	Anilius_scytale	ZMB_1438		Aniliidae		Serpentes	2	1	extant	|	4	n2	|	0.599	0.3	0.638	2.713	0.612	100	0.243	0.074	0.329	|	2.74666666666667	4.12	3.97666666666667	0.246895695364238	3.97666666666667	0.246895695364238	3.97666666666667	0.246895695364238	8.05333333333333	|	6.82567945335847	17.01	7.91	5.89	1.37333333333333	10.49	6.37	7.74333333333333	|	100	100	0.243	3.56008514112739	3.56008514112739	2.49205959878917	0.34375
78	Anilius_scytale	ZMB_1438		Aniliidae		Serpentes	2	1	extant	|	5	f1	|	1.543	0.312	0.45	2.375	1.375	100	0.336	0.068	0.412	|	1.06333333333333	3.19	6.01666666666667	0.373551324503311	6.01666666666667	0.373551324503311	6.01666666666667	0.373551324503311	8.05333333333333	|	6.82567945335847	17.01	7.91	5.89	2.04	7.99	4.8	6.92666666666667	|	100	100	0.336	4.92258686180577	4.92258686180577	2.49205959878917	0.34375
78	Anilius_scytale	ZMB_1438		Aniliidae		Serpentes	2	1	extant	|	6	f2	|	1.313	0.262	0.288	2.725	1.662	100	0.235	0.053	0.301	|	2.12666666666667	3.19	7.08	0.439569536423841	7.08	0.439569536423841	7.08	0.439569536423841	8.05333333333333	|	6.82567945335847	17.01	7.91	5.89	1.06333333333333	7.99	4.8	5.86333333333333	|	100	100	0.235	3.44288069203677	3.44288069203677	2.49205959878917	0.34375
78	Anilius_scytale	ZMB_1438		Aniliidae		Serpentes	2	1	extant	|	7	p1	|	2.064	0.625	0.3	3.162	2.575	100	0.314	0.067	0.403	|	3.09333333333333	9.28	9.92	0.615894039735099	9.92	0.615894039735099	9.92	0.615894039735099	8.05333333333333	|	6.82567945335847	17.01	7.91	5.89	2.84	6.58	-2.7	3.48666666666667	|	100	100	0.314	4.60027462680658	4.60027462680658	2.49205959878917	0.34375
78	Anilius_scytale	ZMB_1438		Aniliidae		Serpentes	2	1	extant	|	8	p2	|	1.732	0.525	0.575	3.95	2.888	100	0.238	0.059	0.4	|	6.18666666666667	9.28	13.0133333333333	0.807947019867549	13.0133333333333	0.807947019867549	13.0133333333333	0.807947019867549	8.05333333333333	|	6.82567945335847	17.01	7.91	5.89	3.09333333333333	6.58	-2.7	0.393333333333333	|	100	100	0.238	3.48683236044575	3.48683236044575	2.49205959878917	0.34375
78	Anilius_scytale	ZMB_1438		Aniliidae		Serpentes	2	1	extant	|	9	end	|										|					16.1066666666667	1	16.1066666666667	1	8.05333333333333	|	6.82567945335847				3.09333333333333				|	100	100	0.238		3.48683236044575	2.49205959878917	0.34375
79	Candoia_carinata	ZMB_14571		Boidae		Serpentes	0	1	extant	|	0	start	|										|					0	0	0	0	9.06666666666667	|	7.93629636543394				0				|	92.099	99.007	0.275		3.46509237227765	2.63851033729069	0.545018007202881
79	Candoia_carinata	ZMB_14571		Boidae		Serpentes	0	1	extant	|	1	pm1	|	0.716	0.866	0.386	3.171	1.03	92.099	0.275	0.126	0.43	|	0.506666666666667	1.52	0.52	0.028676470588235	0.52	0.028676470588235	0.52	0.028676470588235	9.06666666666667	|	7.93629636543394	20.94	10.48	6.01	0.52	9.32	7.8	8.81333333333333	|	92.099	99.007	0.275	3.46509237227765	3.46509237227765	2.63851033729069	0.545018007202881
79	Candoia_carinata	ZMB_14571		Boidae		Serpentes	0	1	extant	|	2	pm2	|	0.285	0.222	0.152	0.526	0.854	100	0.275	0.05	0.312	|	1.01333333333333	1.52	1.02666666666667	0.056617647058824	1.02666666666667	0.056617647058824	1.02666666666667	0.056617647058824	9.06666666666667	|	7.93629636543394	20.94	10.48	6.01	0.506666666666667	9.32	7.8	8.30666666666667	|	100	99.007	0.275	3.46509237227765	3.46509237227765	2.63851033729069	0.545018007202881
79	Candoia_carinata	ZMB_14571		Boidae		Serpentes	0	1	extant	|	3	n1	|	0.276	0.14	0.292	1.158	0.889	100	0.221	0.075	0.305	|	1.56	4.68	3.09666666666667	0.170772058823529	3.09666666666667	0.170772058823529	3.09666666666667	0.170772058823529	9.06666666666667	|	7.93629636543394	20.94	10.48	6.01	2.07	11.31	6.63	9.75	|	100	99.007	0.221	2.78467423372131	2.78467423372131	2.63851033729069	0.545018007202881
79	Candoia_carinata	ZMB_14571		Boidae		Serpentes	0	1	extant	|	4	n2	|	0.317	0.468	0.246	2.282	0.491	99.957	0.21	0.101	0.328	|	3.12	4.68	4.65666666666667	0.256801470588235	4.65666666666667	0.256801470588235	4.65666666666667	0.256801470588235	9.06666666666667	|	7.93629636543394	20.94	10.48	6.01	1.56	11.31	6.63	8.19	|	99.957	99.007	0.21	2.64607053883021	2.64607053883021	2.63851033729069	0.545018007202881
79	Candoia_carinata	ZMB_14571		Boidae		Serpentes	0	1	extant	|	5	f1	|	1.758	0.48	0.433	4.095	1.767	100	0.307	0.136	0.515	|	1.51333333333333	4.54	7.51666666666667	0.414522058823529	7.51666666666667	0.414522058823529	7.51666666666667	0.414522058823529	9.06666666666667	|	7.93629636543394	20.94	10.48	6.01	2.86	6.65	2.11	5.13666666666667	|	100	99.007	0.307	3.86830312105178	3.86830312105178	2.63851033729069	0.545018007202881
79	Candoia_carinata	ZMB_14571		Boidae		Serpentes	0	1	extant	|	6	f2	|	1.868	0.994	0.491	3.99	2.457	100	0.27	0.091	0.421	|	3.02666666666667	4.54	9.03	0.497977941176471	9.03	0.497977941176471	9.03	0.497977941176471	9.06666666666667	|	7.93629636543394	20.94	10.48	6.01	1.51333333333333	6.65	2.11	3.62333333333333	|	100	99.007	0.27	3.40209069278169	3.40209069278169	2.63851033729069	0.545018007202881
79	Candoia_carinata	ZMB_14571		Boidae		Serpentes	0	1	extant	|	7	p1	|	2.173	0.48	0.503	6.201	3.264	100	0.187	0.06	0.308	|	2.77666666666667	8.33	12.58	0.69375	12.58	0.69375	12.58	0.69375	9.06666666666667	|	7.93629636543394	20.94	10.48	6.01	3.55	3.13	-5.2	0.353333333333333	|	100	99.007	0.187	2.3562628131488	2.3562628131488	2.63851033729069	0.545018007202881
79	Candoia_carinata	ZMB_14571		Boidae		Serpentes	0	1	extant	|	8	p2	|	1.308	0.807	0.667	3.171	1.357	100	0.416	0.13	0.563	|	5.55333333333333	8.33	15.3566666666667	0.846875	15.3566666666667	0.846875	15.3566666666667	0.846875	9.06666666666667	|	7.93629636543394	20.94	10.48	6.01	2.77666666666667	3.13	-5.2	-2.42333333333333	|	100	99.007	0.416	5.24173973406365	5.24173973406365	2.63851033729069	0.545018007202881
79	Candoia_carinata	ZMB_14571		Boidae		Serpentes	0	1	extant	|	9	end	|										|					18.1333333333333	1	18.1333333333333	1	9.06666666666667	|	7.93629636543394				2.77666666666667				|	100	99.007	0.416		5.24173973406365	2.63851033729069	0.545018007202881
80	Eryx_conicus	ZMB_1463		Boidae		Serpentes	1	1	extant	|	0	start	|										|					0	0	0	0	8.1	|	8.05152159532594				0				|	98.265	99.358375	0.259		3.21678327423669	2.23808627805966	0.539835164835165
80	Eryx_conicus	ZMB_1463		Boidae		Serpentes	1	1	extant	|	1	pm1	|	0.974	0.546	0.364	3.757	0.975	98.265	0.259	0.032	0.303	|	0.613333333333333	1.84	0.69	0.042592592592593	0.69	0.042592592592593	0.69	0.042592592592593	8.1	|	8.05152159532594	18.02	8.82	7.35	0.69	6.13	4.29	5.51666666666667	|	98.265	99.358375	0.259	3.21678327423669	3.21678327423669	2.23808627805966	0.539835164835165
80	Eryx_conicus	ZMB_1463		Boidae		Serpentes	1	1	extant	|	2	pm2	|	0.196	2.171	1.066	0.871	0.572	100	0.2	0.038	0.235	|	1.22666666666667	1.84	1.30333333333333	0.080452674897119	1.30333333333333	0.080452674897119	1.30333333333333	0.080452674897119	8.1	|	8.05152159532594	18.02	8.82	7.35	0.613333333333333	6.13	4.29	4.90333333333333	|	100	99.358375	0.2	2.4840025283681	2.4840025283681	2.23808627805966	0.539835164835165
80	Eryx_conicus	ZMB_1463		Boidae		Serpentes	1	1	extant	|	3	n1	|	0.531	0.416	0.351	1.781	1.456	99.587	0.189	0.052	0.26	|	1.91333333333333	5.74	2.71333333333333	0.167489711934156	2.71333333333333	0.167489711934156	2.71333333333333	0.167489711934156	8.1	|	8.05152159532594	18.02	8.82	7.35	1.41	10.63	4.89	8.71666666666667	|	99.587	99.358375	0.189	2.34738238930785	2.34738238930785	2.23808627805966	0.539835164835165
80	Eryx_conicus	ZMB_1463		Boidae		Serpentes	1	1	extant	|	4	n2	|	1.288	0.468	0.741	3.38	1.183	98.058	0.443	0.251	0.704	|	3.82666666666667	5.74	4.62666666666667	0.28559670781893	4.62666666666667	0.28559670781893	4.62666666666667	0.28559670781893	8.1	|	8.05152159532594	18.02	8.82	7.35	1.91333333333333	10.63	4.89	6.80333333333333	|	98.058	99.358375	0.443	5.50206560033534	5.50206560033534	2.23808627805966	0.539835164835165
80	Eryx_conicus	ZMB_1463		Boidae		Serpentes	1	1	extant	|	5	f1	|	0.002	0.016	0.015	0.138	0.074	99.425	0.236	0.096	0.39	|	1.31	3.93	7.42666666666667	0.45843621399177	7.42666666666667	0.45843621399177	7.42666666666667	0.45843621399177	8.1	|	8.05152159532594	18.02	8.82	7.35	2.8	6.45	2.52	5.14	|	99.425	99.358375	0.236	2.93112298347436	2.93112298347436	2.23808627805966	0.539835164835165
80	Eryx_conicus	ZMB_1463		Boidae		Serpentes	1	1	extant	|	6	f2	|	2.166	0.312	0.338	3.159	2.665	99.532	0.314	0.086	0.455	|	2.62	3.93	8.73666666666667	0.539300411522634	8.73666666666667	0.539300411522634	8.73666666666667	0.539300411522634	8.1	|	8.05152159532594	18.02	8.82	7.35	1.31	6.45	2.52	3.83	|	99.532	99.358375	0.314	3.89988396953792	3.89988396953792	2.23808627805966	0.539835164835165
80	Eryx_conicus	ZMB_1463		Boidae		Serpentes	1	1	extant	|	7	p1	|	2.099	0.39	0.182	5.239	3.575	100	0.222	0.087	0.404	|	2.42666666666667	7.28	11.3466666666667	0.700411522633745	11.3466666666667	0.700411522633745	11.3466666666667	0.700411522633745	8.1	|	8.05152159532594	18.02	8.82	7.35	2.61	4.51	-2.77	2.08333333333333	|	100	99.358375	0.222	2.75724280648859	2.75724280648859	2.23808627805966	0.539835164835165
80	Eryx_conicus	ZMB_1463		Boidae		Serpentes	1	1	extant	|	8	p2	|	1.167	0.156	0.416	3.328	1.703	100	0.303	0.089	0.423	|	4.85333333333333	7.28	13.7733333333333	0.850205761316872	13.7733333333333	0.850205761316872	13.7733333333333	0.850205761316872	8.1	|	8.05152159532594	18.02	8.82	7.35	2.42666666666667	4.51	-2.77	-0.343333333333333	|	100	99.358375	0.303	3.76326383047767	3.76326383047767	2.23808627805966	0.539835164835165
80	Eryx_conicus	ZMB_1463		Boidae		Serpentes	1	1	extant	|	9	end	|										|					16.2	1	16.2	1	8.1	|	8.05152159532594				2.42666666666667				|	100	99.358375	0.303		3.76326383047767	2.23808627805966	0.539835164835165
81	Anomochilus_leonardi	ZMB_80303		Anomochildiae		Serpentes	2	1	extant	|	0	start	|										|					0	0	0	0	4.62833333333333	|	3.98052760322046				0				|	100	100	0.121		3.03979803838327	2.27105572454419	0.376511226252159
81	Anomochilus_leonardi	ZMB_80303		Anomochildiae		Serpentes	2	1	extant	|	1	pm1	|	0.211	0.474	0.192	0.909	0.973	100	0.121	0.043	0.199	|	0.473333333333333	1.42	0.62	0.066978754051134	0.62	0.066978754051134	0.62	0.066978754051134	4.62833333333333	|	3.98052760322046	9.04	4.54	3.49	0.62	3.45	2.03	2.97666666666667	|	100	100	0.121	3.03979803838327	3.03979803838327	2.27105572454419	0.376511226252159
81	Anomochilus_leonardi	ZMB_80303		Anomochildiae		Serpentes	2	1	extant	|	2	pm2	|	0.04	0.262	0.275	0.179	0.294	100	0.168	0.015	0.174	|	0.946666666666667	1.42	1.09333333333333	0.118113071660065	1.09333333333333	0.118113071660065	1.09333333333333	0.118113071660065	4.62833333333333	|	3.98052760322046	9.04	4.54	3.49	0.473333333333333	3.45	2.03	2.50333333333333	|	100	100	0.168	4.22054603676355	4.22054603676355	2.27105572454419	0.376511226252159
81	Anomochilus_leonardi	ZMB_80303		Anomochildiae		Serpentes	2	1	extant	|	3	n1	|	0.423	0.275	0.288	2.797	0.621	100	0.161	0.066	0.256	|	0.786666666666667	2.36	1.51333333333333	0.163485776017285	1.51333333333333	0.163485776017285	1.51333333333333	0.163485776017285	4.62833333333333	|	3.98052760322046	9.04	4.54	3.49	0.42	5.25	2.89	4.46333333333333	|	100	100	0.161	4.0446899518984	4.0446899518984	2.27105572454419	0.376511226252159
81	Anomochilus_leonardi	ZMB_80303		Anomochildiae		Serpentes	2	1	extant	|	4	n2	|	0.473	0.23	0.461	2.176	0.467	100	0.266	0.091	0.353	|	1.57333333333333	2.36	2.3	0.248469571480014	2.3	0.248469571480014	2.3	0.248469571480014	4.62833333333333	|	3.98052760322046	9.04	4.54	3.49	0.786666666666667	5.25	2.89	3.67666666666667	|	100	100	0.266	6.68253122487562	6.68253122487562	2.27105572454419	0.376511226252159
81	Anomochilus_leonardi	ZMB_80303		Anomochildiae		Serpentes	2	1	extant	|	5	f1	|	1.037	0.365	0.198	2.362	1.235	100	0.209	0.037	0.274	|	0.726666666666667	2.18	3.42	0.369463449765934	3.42	0.369463449765934	3.42	0.369463449765934	4.62833333333333	|	3.98052760322046	9.04	4.54	3.49	1.12	4.52	2.34	3.79333333333333	|	100	100	0.209	5.25056024811655	5.25056024811655	2.27105572454419	0.376511226252159
81	Anomochilus_leonardi	ZMB_80303		Anomochildiae		Serpentes	2	1	extant	|	6	f2	|	0.64	0.205	0.41	2.15	1.619	100	0.17	0.035	0.219	|	1.45333333333333	2.18	4.14666666666667	0.44796543032049	4.14666666666667	0.44796543032049	4.14666666666667	0.44796543032049	4.62833333333333	|	3.98052760322046	9.04	4.54	3.49	0.726666666666667	4.52	2.34	3.06666666666667	|	100	100	0.17	4.2707906324393	4.2707906324393	2.27105572454419	0.376511226252159
81	Anomochilus_leonardi	ZMB_80303		Anomochildiae		Serpentes	2	1	extant	|	7	p1	|	1.673	0.23	0.326	3.194	2.208	100	0.268	0.034	0.323	|	1.93	5.79	5.39666666666667	0.583003240907454	5.39666666666667	0.583003240907454	5.39666666666667	0.583003240907454	4.62833333333333	|	3.98052760322046	9.04	4.54	3.49	1.25	4.03	-1.76	2.1	|	100	100	0.268	6.73277582055137	6.73277582055137	2.27105572454419	0.376511226252159
81	Anomochilus_leonardi	ZMB_80303		Anomochildiae		Serpentes	2	1	extant	|	8	p2	|	1.391	0.122	0.109	3.648	2.541	100	0.195	0.014	0.219	|	3.86	5.79	7.32666666666667	0.791501620453727	7.32666666666667	0.791501620453727	7.32666666666667	0.791501620453727	4.62833333333333	|	3.98052760322046	9.04	4.54	3.49	1.93	4.03	-1.76	0.17	|	100	100	0.195	4.89884807838626	4.89884807838626	2.27105572454419	0.376511226252159
81	Anomochilus_leonardi	ZMB_80303		Anomochildiae		Serpentes	2	1	extant	|	9	end	|										|					9.25666666666667	1	9.25666666666667	1	4.62833333333333	|	3.98052760322046				1.93				|	100	100	0.195		4.89884807838626	2.27105572454419	0.376511226252159
82	Python_bivittatus	ZMB_30906		Pythonidae		Serpentes	0	1	extant	|	0	start	|										|					0	0	0	0	31.8066666666667	|	34.6349101341407				0				|	100	99.579	1.221		3.52534479018735	2.16371284665553	0.536482334869432
82	Python_bivittatus	ZMB_30906		Pythonidae		Serpentes	0	1	extant	|	1	pm1	|	5.124	2.401	1.872	2.971	4.396	100	1.221	0.544	1.717	|	3.45	10.35	2.9	0.045587927059317	2.9	0.045587927059317	2.9	0.045587927059317	31.8066666666667	|	34.6349101341407	74.94	39.59	30.3	2.9	25.85	15.5	22.4	|	100	99.579	1.221	3.52534479018735	3.52534479018735	2.16371284665553	0.536482334869432
82	Python_bivittatus	ZMB_30906		Pythonidae		Serpentes	0	1	extant	|	2	pm2	|	1.435	2.523	6.349	1.587	1.465	100	0.959	0.187	1.061	|	6.9	10.35	6.35	0.099821840285056	6.35	0.099821840285056	6.35	0.099821840285056	31.8066666666667	|	34.6349101341407	74.94	39.59	30.3	3.45	25.85	15.5	18.95	|	100	99.579	0.959	2.76888259933634	2.76888259933634	2.16371284665553	0.536482334869432
82	Python_bivittatus	ZMB_30906		Pythonidae		Serpentes	0	1	extant	|	3	n1	|	4.053	0.692	1.424	2.605	4.436	97.711	0.887	0.324	1.232	|	7.15666666666667	21.47	13.03	0.204831272269964	13.03	0.204831272269964	13.03	0.204831272269964	31.8066666666667	|	34.6349101341407	74.94	39.59	30.3	6.68	34.35	12.88	27.1933333333333	|	97.711	99.579	0.887	2.56099985986583	2.56099985986583	2.16371284665553	0.536482334869432
82	Python_bivittatus	ZMB_30906		Pythonidae		Serpentes	0	1	extant	|	4	n2	|	6.71	1.832	2.32	8.14	2.442	99.654	0.829	0.307	1.151	|	14.3133333333333	21.47	20.1866666666667	0.317333892265772	20.1866666666667	0.317333892265772	20.1866666666667	0.317333892265772	31.8066666666667	|	34.6349101341407	74.94	39.59	30.3	7.15666666666667	34.35	12.88	20.0366666666667	|	99.654	99.579	0.829	2.39353876418126	2.39353876418126	2.16371284665553	0.536482334869432
82	Python_bivittatus	ZMB_30906		Pythonidae		Serpentes	0	1	extant	|	5	f1	|	31.993	1.628	2.686	13.838	5.82	100	1.412	0.396	2.042	|	4.65666666666667	13.97	30.1666666666667	0.474219241249214	30.1666666666667	0.474219241249214	30.1666666666667	0.474219241249214	31.8066666666667	|	34.6349101341407	74.94	39.59	30.3	9.98	13.59	-0.38	8.93333333333333	|	100	99.579	1.412	4.07681150183828	4.07681150183828	2.16371284665553	0.536482334869432
82	Python_bivittatus	ZMB_30906		Pythonidae		Serpentes	0	1	extant	|	6	f2	|	29.6	1.099	4.396	12.088	8.221	99.3	1.514	0.542	2.198	|	9.31333333333333	13.97	34.8233333333333	0.547421924124921	34.8233333333333	0.547421924124921	34.8233333333333	0.547421924124921	31.8066666666667	|	34.6349101341407	74.94	39.59	30.3	4.65666666666667	13.59	-0.38	4.27666666666667	|	99.3	99.579	1.514	4.3713120494215	4.3713120494215	2.16371284665553	0.536482334869432
82	Python_bivittatus	ZMB_30906		Pythonidae		Serpentes	0	1	extant	|	7	p1	|	41.646	2.93	2.401	13.309	11.233	100	1.578	0.423	2.523	|	8.68	26.04	46.2533333333333	0.727101236638021	46.2533333333333	0.727101236638021	46.2533333333333	0.727101236638021	31.8066666666667	|	34.6349101341407	74.94	39.59	30.3	11.43	4.11	-21.93	-4.57	|	100	99.579	1.578	4.55609670672862	4.55609670672862	2.16371284665553	0.536482334869432
82	Python_bivittatus	ZMB_30906		Pythonidae		Serpentes	0	1	extant	|	8	p2	|	24.766	5.21	2.89	8.669	10.012	99.967	1.89	0.582	2.523	|	17.36	26.04	54.9333333333333	0.863550618319011	54.9333333333333	0.863550618319011	54.9333333333333	0.863550618319011	31.8066666666667	|	34.6349101341407	74.94	39.59	30.3	8.68	4.11	-21.93	-13.25	|	99.967	99.579	1.89	5.45692191110082	5.45692191110082	2.16371284665553	0.536482334869432
82	Python_bivittatus	ZMB_30906		Pythonidae		Serpentes	0	1	extant	|	9	end	|										|					63.6133333333333	1	63.6133333333333	1	31.8066666666667	|	34.6349101341407				8.68				|	99.967	99.579	1.89		5.45692191110082	2.16371284665553	0.536482334869432
83	Bothrops_lanceolatus	ZMB_2946		Viperidae		Serpentes	0	1	extant	|	0	start	|										|					0	0	0	0	6.91833333333333	|	9.02976190162288				0				|	77.528	94.5935	0.243		2.69110085789003	1.92031641464251	0.555938037865749
83	Bothrops_lanceolatus	ZMB_2946		Viperidae		Serpentes	0	1	extant	|	1	pm1	|	0.142	0.16	0.54	0.26	0.68	77.528	0.243	0.012	0.253	|	0.726666666666667	2.18	0.51	0.036858588291978	0.51	0.036858588291978	0.51	0.036858588291978	6.91833333333333	|	9.02976190162288	17.34	9.98	8.17	0.51	-0.95	-3.13	-1.67666666666667	|	77.528	94.5935	0.243	2.69110085789003	2.69110085789003	1.92031641464251	0.555938037865749
83	Bothrops_lanceolatus	ZMB_2946		Viperidae		Serpentes	0	1	extant	|	2	pm2	|	0.158	1.48	0.42	0.5	0.9	85.57	0.206	0.08	0.28	|	1.45333333333333	2.18	1.23666666666667	0.089376053962901	1.23666666666667	0.089376053962901	1.23666666666667	0.089376053962901	6.91833333333333	|	9.02976190162288	17.34	9.98	8.17	0.726666666666667	-0.95	-3.13	-2.40333333333333	|	85.57	94.5935	0.206	2.28134476018661	2.28134476018661	1.92031641464251	0.555938037865749
83	Bothrops_lanceolatus	ZMB_2946		Viperidae		Serpentes	0	1	extant	|	3	n1	|	0.314	1.26	0.88	2.74	0.7	100	0.115	0.021	0.16	|	1.08	3.24	3.28666666666667	0.237533124548302	3.28666666666667	0.237533124548302	3.28666666666667	0.237533124548302	6.91833333333333	|	9.02976190162288	17.34	9.98	8.17	2.05	7.61	4.37	6.53	|	100	94.5935	0.115	1.27356624961874	1.27356624961874	1.92031641464251	0.555938037865749
83	Bothrops_lanceolatus	ZMB_2946		Viperidae		Serpentes	0	1	extant	|	4	n2	|	0.267	0.7	1.04	1.3	1.06	100	0.147	0.054	0.24	|	2.16	3.24	4.36666666666667	0.315586605637196	4.36666666666667	0.315586605637196	4.36666666666667	0.315586605637196	6.91833333333333	|	9.02976190162288	17.34	9.98	8.17	1.08	7.61	4.37	5.45	|	100	94.5935	0.147	1.62794990168656	1.62794990168656	1.92031641464251	0.555938037865749
83	Bothrops_lanceolatus	ZMB_2946		Viperidae		Serpentes	0	1	extant	|	5	f1	|	1.156	0.68	0.8	4.76	2.12	97.162	0.165	0.074	0.312	|	1.07666666666667	3.23	6.05666666666667	0.437725849192965	6.05666666666667	0.437725849192965	6.05666666666667	0.437725849192965	6.91833333333333	|	9.02976190162288	17.34	9.98	8.17	1.69	3.23	0	2.15333333333333	|	97.162	94.5935	0.165	1.82729070597471	1.82729070597471	1.92031641464251	0.555938037865749
83	Bothrops_lanceolatus	ZMB_2946		Viperidae		Serpentes	0	1	extant	|	6	f2	|	1.231	0.48	0.64	4.86	2.58	99.675	0.168	0.072	0.291	|	2.15333333333333	3.23	7.13333333333333	0.51553842447603	7.13333333333333	0.51553842447603	7.13333333333333	0.51553842447603	6.91833333333333	|	9.02976190162288	17.34	9.98	8.17	1.07666666666667	3.23	0	1.07666666666667	|	99.675	94.5935	0.168	1.86051417335607	1.86051417335607	1.92031641464251	0.555938037865749
83	Bothrops_lanceolatus	ZMB_2946		Viperidae		Serpentes	0	1	extant	|	7	p1	|	2.288	1.3	0.68	7.78	3.66	98.916	0.167	0.059	0.312	|	1.93666666666667	5.81	9.96333333333333	0.720067453625632	9.96333333333333	0.720067453625632	9.96333333333333	0.720067453625632	6.91833333333333	|	9.02976190162288	17.34	9.98	8.17	2.83	1.74	-4.07	-0.196666666666667	|	98.916	94.5935	0.167	1.84943968422895	1.84943968422895	1.92031641464251	0.555938037865749
83	Bothrops_lanceolatus	ZMB_2946		Viperidae		Serpentes	0	1	extant	|	8	p2	|	2.074	1.12	0.34	5.7	3.7	97.897	0.262	0.12	0.453	|	3.87333333333333	5.81	11.9	0.860033726812816	11.9	0.860033726812816	11.9	0.860033726812816	6.91833333333333	|	9.02976190162288	17.34	9.98	8.17	1.93666666666667	1.74	-4.07	-2.13333333333333	|	97.897	94.5935	0.262	2.9015161513053	2.9015161513053	1.92031641464251	0.555938037865749
83	Bothrops_lanceolatus	ZMB_2946		Viperidae		Serpentes	0	1	extant	|	9	end	|										|					13.8366666666667	1	13.8366666666667	1	6.91833333333333	|	9.02976190162288				1.93666666666667				|	97.897	94.5935	0.262		2.9015161513053	1.92031641464251	0.555938037865749
84	Micrelaps_vaillanti	ZMB_22406		Lamprophiidae		Serpentes	2	1	extant	|	0	start	|										|					0	0	0	0	3.445	|	2.43156328315757				0				|	92.557	98.926	0.134		5.51085801172286	3.22426319491845	0.333333333333333
84	Micrelaps_vaillanti	ZMB_22406		Lamprophiidae		Serpentes	2	1	extant	|	1	pm1	|	0.198	0.44	0.39	1.665	0.495	92.557	0.134	0.054	0.2	|	0.233333333333333	0.7	0.25	0.036284470246734	0.25	0.036284470246734	0.25	0.036284470246734	3.445	|	2.43156328315757	7.84	2.75	2.15	0.25	3.34	2.64	3.10666666666667	|	92.557	98.926	0.134	5.51085801172286	5.51085801172286	3.22426319491845	0.333333333333333
84	Micrelaps_vaillanti	ZMB_22406		Lamprophiidae		Serpentes	2	1	extant	|	2	pm2	|	0.065	0.19	0.455	0.455	0.225	100	0.175	0.043	0.199	|	0.466666666666667	0.7	0.483333333333333	0.070149975810353	0.483333333333333	0.070149975810353	0.483333333333333	0.070149975810353	3.445	|	2.43156328315757	7.84	2.75	2.15	0.233333333333333	3.34	2.64	2.87333333333333	|	100	98.926	0.175	7.19701606008582	7.19701606008582	3.22426319491845	0.333333333333333
84	Micrelaps_vaillanti	ZMB_22406		Lamprophiidae		Serpentes	2	1	extant	|	3	n1	|	0.102	0.215	0.21	1.01	0.485	98.871	0.08	0.026	0.124	|	0.523333333333333	1.57	1.19333333333333	0.173197871311079	1.19333333333333	0.173197871311079	1.19333333333333	0.173197871311079	3.445	|	2.43156328315757	7.84	2.75	2.15	0.71	3.84	2.27	3.31666666666667	|	98.871	98.926	0.08	3.29006448461066	3.29006448461066	3.22426319491845	0.333333333333333
84	Micrelaps_vaillanti	ZMB_22406		Lamprophiidae		Serpentes	2	1	extant	|	4	n2	|	0.122	0.205	0.28	0.985	0.51	99.98	0.095	0.031	0.149	|	1.04666666666667	1.57	1.71666666666667	0.24915336236091	1.71666666666667	0.24915336236091	1.71666666666667	0.24915336236091	3.445	|	2.43156328315757	7.84	2.75	2.15	0.523333333333333	3.84	2.27	2.79333333333333	|	99.98	98.926	0.095	3.90695157547516	3.90695157547516	3.22426319491845	0.333333333333333
84	Micrelaps_vaillanti	ZMB_22406		Lamprophiidae		Serpentes	2	1	extant	|	5	f1	|	0.137	0.275	0.205	1.055	0.59	100	0.066	0.013	0.086	|	0.433333333333333	1.3	2.55666666666667	0.371069182389937	2.55666666666667	0.371069182389937	2.55666666666667	0.371069182389937	3.445	|	2.43156328315757	7.84	2.75	2.15	0.84	2.5	1.2	2.06666666666667	|	100	98.926	0.066	2.71430319980379	2.71430319980379	3.22426319491845	0.333333333333333
84	Micrelaps_vaillanti	ZMB_22406		Lamprophiidae		Serpentes	2	1	extant	|	6	f2	|	0.179	0.195	0.315	1.335	0.75	100	0.092	0.037	0.15	|	0.866666666666667	1.3	2.99	0.433962264150943	2.99	0.433962264150943	2.99	0.433962264150943	3.445	|	2.43156328315757	7.84	2.75	2.15	0.433333333333333	2.5	1.2	1.63333333333333	|	100	98.926	0.092	3.78357415730226	3.78357415730226	3.22426319491845	0.333333333333333
84	Micrelaps_vaillanti	ZMB_22406		Lamprophiidae		Serpentes	2	1	extant	|	7	p1	|	0.219	0.195	0.52	1.815	1.09	100	0.067	0.01	0.08	|	1.3	3.9	4.29	0.622641509433962	4.29	0.622641509433962	4.29	0.622641509433962	3.445	|	2.43156328315757	7.84	2.75	2.15	1.3	1.67	-2.23	0.37	|	100	98.926	0.067	2.75542900586143	2.75542900586143	3.22426319491845	0.333333333333333
84	Micrelaps_vaillanti	ZMB_22406		Lamprophiidae		Serpentes	2	1	extant	|	8	p2	|	0.181	0.555	0.815	1.885	0.81	100	0.071	0.011	0.09	|	2.6	3.9	5.59	0.811320754716981	5.59	0.811320754716981	5.59	0.811320754716981	3.445	|	2.43156328315757	7.84	2.75	2.15	1.3	1.67	-2.23	-0.93	|	100	98.926	0.071	2.91993223009196	2.91993223009196	3.22426319491845	0.333333333333333
84	Micrelaps_vaillanti	ZMB_22406		Lamprophiidae		Serpentes	2	1	extant	|	9	end	|										|					6.89	1	6.89	1	3.445	|	2.43156328315757				1.3				|	100	98.926	0.071		2.91993223009196	3.22426319491845	0.333333333333333
85	Lycodryas_maculatus	ZMB_19226		Lamprophiidae		Serpentes	0	1	extant	|	0	start	|										|					0	0	0	0	6.78	|	7.20820365971994				0				|	100	99.599375	0.273		3.78735136918435	2.37645893604864	0.604852686308492
85	Lycodryas_maculatus	ZMB_19226		Lamprophiidae		Serpentes	0	1	extant	|	1	pm1	|	0.213	0.846	0.62	0.888	0.31	100	0.273	0.033	0.288	|	0.423333333333333	1.27	0.37	0.027286135693215	0.37	0.027286135693215	0.37	0.027286135693215	6.78	|	7.20820365971994	17.13	8.34	6.23	0.37	-0.15	-1.42	-0.573333333333333	|	100	99.599375	0.273	3.78735136918435	3.78735136918435	2.37645893604864	0.604852686308492
85	Lycodryas_maculatus	ZMB_19226		Lamprophiidae		Serpentes	0	1	extant	|	2	pm2	|	0.182	0.578	0.776	0.691	0.846	96.943	0.228	0.088	0.31	|	0.846666666666667	1.27	0.793333333333333	0.05850540806293	0.793333333333333	0.05850540806293	0.793333333333333	0.05850540806293	6.78	|	7.20820365971994	17.13	8.34	6.23	0.423333333333333	-0.15	-1.42	-0.996666666666667	|	96.943	99.599375	0.228	3.16306268195616	3.16306268195616	2.37645893604864	0.604852686308492
85	Lycodryas_maculatus	ZMB_19226		Lamprophiidae		Serpentes	0	1	extant	|	3	n1	|	0.261	0.987	0.663	2.044	0.888	100	0.129	0.056	0.227	|	1.02666666666667	3.08	2.37333333333333	0.175024582104228	2.37333333333333	0.175024582104228	2.37333333333333	0.175024582104228	6.78	|	7.20820365971994	17.13	8.34	6.23	1.58	12.32	9.24	11.2933333333333	|	100	99.599375	0.129	1.78962757005415	1.78962757005415	2.37645893604864	0.604852686308492
85	Lycodryas_maculatus	ZMB_19226		Lamprophiidae		Serpentes	0	1	extant	|	4	n2	|	0.264	0.536	1.001	1.424	0.846	100	0.179	0.067	0.255	|	2.05333333333333	3.08	3.4	0.250737463126844	3.4	0.250737463126844	3.4	0.250737463126844	6.78	|	7.20820365971994	17.13	8.34	6.23	1.02666666666667	12.32	9.24	10.2666666666667	|	100	99.599375	0.179	2.48328166697436	2.48328166697436	2.37645893604864	0.604852686308492
85	Lycodryas_maculatus	ZMB_19226		Lamprophiidae		Serpentes	0	1	extant	|	5	f1	|	1.553	0.79	0.494	4.075	1.65	100	0.228	0.08	0.368	|	1.16333333333333	3.49	5.72	0.421828908554572	5.72	0.421828908554572	5.72	0.421828908554572	6.78	|	7.20820365971994	17.13	8.34	6.23	2.32	10.03	6.54	8.86666666666667	|	100	99.599375	0.228	3.16306268195616	3.16306268195616	2.37645893604864	0.604852686308492
85	Lycodryas_maculatus	ZMB_19226		Lamprophiidae		Serpentes	0	1	extant	|	6	f2	|	1.539	0.536	0.55	3.469	1.946	100	0.23	0.058	0.341	|	2.32666666666667	3.49	6.88333333333333	0.507620452310718	6.88333333333333	0.507620452310718	6.88333333333333	0.507620452310718	6.78	|	7.20820365971994	17.13	8.34	6.23	1.16333333333333	10.03	6.54	7.70333333333333	|	100	99.599375	0.23	3.19080884583297	3.19080884583297	2.37645893604864	0.604852686308492
85	Lycodryas_maculatus	ZMB_19226		Lamprophiidae		Serpentes	0	1	extant	|	7	p1	|	2.665	0.733	1.156	6.19	2.792	100	0.227	0.037	0.304	|	1.92333333333333	5.77	9.71333333333334	0.716322517207473	9.71333333333334	0.716322517207473	9.71333333333334	0.716322517207473	6.78	|	7.20820365971994	17.13	8.34	6.23	2.83	7.28	1.51	5.35666666666667	|	100	99.599375	0.227	3.14918960001776	3.14918960001776	2.37645893604864	0.604852686308492
85	Lycodryas_maculatus	ZMB_19226		Lamprophiidae		Serpentes	0	1	extant	|	8	p2	|	2.685	0.973	1.269	5.598	2.778	99.852	0.292	0.105	0.504	|	3.84666666666667	5.77	11.6366666666667	0.858161258603736	11.6366666666667	0.858161258603736	11.6366666666667	0.858161258603736	6.78	|	7.20820365971994	17.13	8.34	6.23	1.92333333333333	7.28	1.51	3.43333333333333	|	99.852	99.599375	0.292	4.05093992601403	4.05093992601403	2.37645893604864	0.604852686308492
85	Lycodryas_maculatus	ZMB_19226		Lamprophiidae		Serpentes	0	1	extant	|	9	end	|										|					13.56	1	13.56	1	6.78	|	7.20820365971994				1.92333333333333				|	99.852	99.599375	0.292		4.05093992601403	2.37645893604864	0.604852686308492
86	Acanthophis_antarcticus	ZMB_38580		Elapidae		Serpentes	0	1	extant	|	0	start	|										|					0	0	0	0	9.24166666666667	|	13.5249177446667				0				|	98.46	94.272375	0.212		1.56747718546088	1.66877170169113	0.57439446366782
86	Acanthophis_antarcticus	ZMB_38580		Elapidae		Serpentes	0	1	extant	|	1	pm1	|	0.573	0.77	0.56	1.722	0.826	98.46	0.212	0.064	0.308	|	0.783333333333334	2.35	0.81	0.043823264201984	0.81	0.043823264201984	0.81	0.043823264201984	9.24166666666667	|	13.5249177446667	22.57	16.06	11.39	0.81	9.24	6.89	8.45666666666667	|	98.46	94.272375	0.212	1.56747718546088	1.56747718546088	1.66877170169113	0.57439446366782
86	Acanthophis_antarcticus	ZMB_38580		Elapidae		Serpentes	0	1	extant	|	2	pm2	|	0.468	0.49	0.322	0.882	1.456	58.703	0.536	0.146	0.616	|	1.56666666666667	2.35	1.59333333333333	0.086203787195672	1.59333333333333	0.086203787195672	1.59333333333333	0.086203787195672	9.24166666666667	|	13.5249177446667	22.57	16.06	11.39	0.783333333333334	9.24	6.89	7.67333333333333	|	58.703	94.272375	0.536	3.96305552550485	3.96305552550485	1.66877170169113	0.57439446366782
86	Acanthophis_antarcticus	ZMB_38580		Elapidae		Serpentes	0	1	extant	|	3	n1	|	0.499	0.448	0.504	2.352	1.344	99.843	0.179	0.066	0.281	|	1.18	3.54	3.36333333333333	0.181965734896303	3.36333333333333	0.181965734896303	3.36333333333333	0.181965734896303	9.24166666666667	|	13.5249177446667	22.57	16.06	11.39	1.77	10.44	6.9	9.26	|	99.843	94.272375	0.179	1.32348309527121	1.32348309527121	1.66877170169113	0.57439446366782
86	Acanthophis_antarcticus	ZMB_38580		Elapidae		Serpentes	0	1	extant	|	4	n2	|	0.48	0.476	0.84	1.456	1.386	100	0.189	0.041	0.254	|	2.36	3.54	4.54333333333333	0.24580703336339	4.54333333333333	0.24580703336339	4.54333333333333	0.24580703336339	9.24166666666667	|	13.5249177446667	22.57	16.06	11.39	1.18	10.44	6.9	8.08	|	100	94.272375	0.189	1.39742069835899	1.39742069835899	1.66877170169113	0.57439446366782
86	Acanthophis_antarcticus	ZMB_38580		Elapidae		Serpentes	0	1	extant	|	5	f1	|	2.612	0.56	0.77	4.914	2.422	99.85	0.349	0.136	0.558	|	1.66	4.98	7.43333333333333	0.402164111812444	7.43333333333333	0.402164111812444	7.43333333333333	0.402164111812444	9.24166666666667	|	13.5249177446667	22.57	16.06	11.39	2.89	8.33	3.35	6.67	|	99.85	94.272375	0.349	2.58042234776342	2.58042234776342	1.66877170169113	0.57439446366782
86	Acanthophis_antarcticus	ZMB_38580		Elapidae		Serpentes	0	1	extant	|	6	f2	|	2.482	0.826	0.966	3.374	2.646	99.274	0.392	0.126	0.567	|	3.32	4.98	9.09333333333333	0.491974752028855	9.09333333333333	0.491974752028855	9.09333333333333	0.491974752028855	9.24166666666667	|	13.5249177446667	22.57	16.06	11.39	1.66	8.33	3.35	5.01	|	99.274	94.272375	0.392	2.89835404104086	2.89835404104086	1.66877170169113	0.57439446366782
86	Acanthophis_antarcticus	ZMB_38580		Elapidae		Serpentes	0	1	extant	|	7	p1	|	5.089	0.602	0.518	8.526	3.164	99.569	0.477	0.203	0.774	|	2.89	8.67	12.7033333333333	0.687285843101894	12.7033333333333	0.687285843101894	12.7033333333333	0.687285843101894	9.24166666666667	|	13.5249177446667	22.57	16.06	11.39	3.61	5.46	-3.21	2.57	|	99.569	94.272375	0.477	3.52682366728697	3.52682366728697	1.66877170169113	0.57439446366782
86	Acanthophis_antarcticus	ZMB_38580		Elapidae		Serpentes	0	1	extant	|	8	p2	|	4.989	0.56	0.182	5.754	3.332	98.48	0.727	0.282	1.001	|	5.78	8.67	15.5933333333333	0.843642921550947	15.5933333333333	0.843642921550947	15.5933333333333	0.843642921550947	9.24166666666667	|	13.5249177446667	22.57	16.06	11.39	2.89	5.46	-3.21	-0.32	|	98.48	94.272375	0.727	5.3752637444814	5.3752637444814	1.66877170169113	0.57439446366782
86	Acanthophis_antarcticus	ZMB_38580		Elapidae		Serpentes	0	1	extant	|	9	end	|										|					18.4833333333333	1	18.4833333333333	1	9.24166666666667	|	13.5249177446667				2.89				|	98.48	94.272375	0.727		5.3752637444814	1.66877170169113	0.57439446366782
87	Vermicella_annulata	ZMB_63500		Elapidae		Serpentes	2	1	extant	|	0	start	|										|					0	0	0	0	6.19166666666667	|	5.74474542516899				0				|	93.613	97.718875	0.388		6.75399815455855	2.64415546308619	0.563981042654029
87	Vermicella_annulata	ZMB_63500		Elapidae		Serpentes	2	1	extant	|	1	pm1	|	0.885	0.473	0.264	3.113	0.957	93.613	0.388	0.167	0.55	|	0.383333333333333	1.15	0.31	0.025033647375505	0.31	0.025033647375505	0.31	0.025033647375505	6.19166666666667	|	5.74474542516899	15.19	7.19	4.59	0.31	8.12	6.97	7.73666666666667	|	93.613	97.718875	0.388	6.75399815455855	6.75399815455855	2.64415546308619	0.563981042654029
87	Vermicella_annulata	ZMB_63500		Elapidae		Serpentes	2	1	extant	|	2	pm2	|	0.454	0.176	0.319	1.276	1.045	94.959	0.275	0.089	0.374	|	0.766666666666666	1.15	0.693333333333333	0.055989232839839	0.693333333333333	0.055989232839839	0.693333333333333	0.055989232839839	6.19166666666667	|	5.74474542516899	15.19	7.19	4.59	0.383333333333333	8.12	6.97	7.35333333333333	|	94.959	97.718875	0.275	4.78698322810206	4.78698322810206	2.64415546308619	0.563981042654029
87	Vermicella_annulata	ZMB_63500		Elapidae		Serpentes	2	1	extant	|	3	n1	|	0.436	0.121	0.264	2.519	1.078	98.751	0.17	0.072	0.264	|	1.06	3.18	2.03333333333333	0.164199192462988	2.03333333333333	0.164199192462988	2.03333333333333	0.164199192462988	6.19166666666667	|	5.74474542516899	15.19	7.19	4.59	1.34	11.34	8.16	10.28	|	98.751	97.718875	0.17	2.959225995554	2.959225995554	2.64415546308619	0.563981042654029
87	Vermicella_annulata	ZMB_63500		Elapidae		Serpentes	2	1	extant	|	4	n2	|	0.516	0.231	0.187	1.991	1.21	97.539	0.23	0.083	0.315	|	2.12	3.18	3.09333333333333	0.249798115746972	3.09333333333333	0.249798115746972	3.09333333333333	0.249798115746972	6.19166666666667	|	5.74474542516899	15.19	7.19	4.59	1.06	11.34	8.16	9.22	|	97.539	97.718875	0.23	4.00365869986718	4.00365869986718	2.64415546308619	0.563981042654029
87	Vermicella_annulata	ZMB_63500		Elapidae		Serpentes	2	1	extant	|	5	f1	|	0.923	0.33	0.363	2.464	1.243	100	0.159	0.037	0.22	|	1.19	3.57	5.03333333333333	0.406460296096904	5.03333333333333	0.406460296096904	5.03333333333333	0.406460296096904	6.19166666666667	|	5.74474542516899	15.19	7.19	4.59	1.94	9.63	6.06	8.44	|	100	97.718875	0.159	2.76774666642992	2.76774666642992	2.64415546308619	0.563981042654029
87	Vermicella_annulata	ZMB_63500		Elapidae		Serpentes	2	1	extant	|	6	f2	|	0.901	0.121	0.517	2.607	1.573	100	0.191	0.058	0.299	|	2.38	3.57	6.22333333333333	0.502557200538358	6.22333333333333	0.502557200538358	6.22333333333333	0.502557200538358	6.19166666666667	|	5.74474542516899	15.19	7.19	4.59	1.19	9.63	6.06	7.25	|	100	97.718875	0.191	3.32477744206362	3.32477744206362	2.64415546308619	0.563981042654029
87	Vermicella_annulata	ZMB_63500		Elapidae		Serpentes	2	1	extant	|	7	p1	|	1.147	0.473	0.352	2.86	1.958	100	0.194	0.028	0.243	|	2.11	6.33	8.16333333333333	0.659219380888291	8.16333333333333	0.659219380888291	8.16333333333333	0.659219380888291	6.19166666666667	|	5.74474542516899	15.19	7.19	4.59	1.94	7.71	1.38	5.6	|	100	97.718875	0.194	3.37699907727927	3.37699907727927	2.64415546308619	0.563981042654029
87	Vermicella_annulata	ZMB_63500		Elapidae		Serpentes	2	1	extant	|	8	p2	|	1.081	0.462	0.517	3.311	2.497	96.889	0.178	0.066	0.333	|	4.22	6.33	10.2733333333333	0.829609690444145	10.2733333333333	0.829609690444145	10.2733333333333	0.829609690444145	6.19166666666667	|	5.74474542516899	15.19	7.19	4.59	2.11	7.71	1.38	3.49	|	96.889	97.718875	0.178	3.09848368946243	3.09848368946243	2.64415546308619	0.563981042654029
87	Vermicella_annulata	ZMB_63500		Elapidae		Serpentes	2	1	extant	|	9	end	|										|					12.3833333333333	1	12.3833333333333	1	6.19166666666667	|	5.74474542516899				2.11				|	96.889	97.718875	0.178		3.09848368946243	2.64415546308619	0.563981042654029
88	Geagras_redimitus	MNHN_RA 8404		Colubridae		Serpentes	2	1	extant	|	0	start	|										|					0	0	0	0	3.30333333333333	|	3.47692392784197				0				|	77.253	94.164875	0.298		8.57079436261813	2.25774281028699	0.67741935483871
88	Geagras_redimitus	MNHN_RA 8404		Colubridae		Serpentes	2	1	extant	|	1	pm1	|	0.21	0.249	0.254	0.74	0.408	77.253	0.298	0.082	0.35	|	0.406666666666667	1.22	0.34	0.05146316851665	0.34	0.05146316851665	0.34	0.05146316851665	3.30333333333333	|	3.47692392784197	7.85	3.85	3.14	0.34	3.09	1.87	2.68333333333333	|	77.253	94.164875	0.298	8.57079436261813	8.57079436261813	2.25774281028699	0.67741935483871
88	Geagras_redimitus	MNHN_RA 8404		Colubridae		Serpentes	2	1	extant	|	2	pm2	|	0.052	0.267	0.421	0.585	0.456	98.976	0.094	0.028	0.13	|	0.813333333333333	1.22	0.746666666666667	0.113017154389506	0.746666666666667	0.113017154389506	0.746666666666667	0.113017154389506	3.30333333333333	|	3.47692392784197	7.85	3.85	3.14	0.406666666666667	3.09	1.87	2.27666666666667	|	98.976	94.164875	0.094	2.70353916136277	2.70353916136277	2.25774281028699	0.67741935483871
88	Geagras_redimitus	MNHN_RA 8404		Colubridae		Serpentes	2	1	extant	|	3	n1	|	0.086	0.236	0.241	1.002	0.318	100	0.081	0.023	0.113	|	0.6	1.8	1.05666666666667	0.159939455095863	1.05666666666667	0.159939455095863	1.05666666666667	0.159939455095863	3.30333333333333	|	3.47692392784197	7.85	3.85	3.14	0.31	3.4	1.6	2.8	|	100	94.164875	0.081	2.32964544755728	2.32964544755728	2.25774281028699	0.67741935483871
88	Geagras_redimitus	MNHN_RA 8404		Colubridae		Serpentes	2	1	extant	|	4	n2	|	0.16	0.529	0.46	1.462	0.357	100	0.099	0.03	0.139	|	1.2	1.8	1.65666666666667	0.250756811301715	1.65666666666667	0.250756811301715	1.65666666666667	0.250756811301715	3.30333333333333	|	3.47692392784197	7.85	3.85	3.14	0.6	3.4	1.6	2.2	|	100	94.164875	0.099	2.84734443590334	2.84734443590334	2.25774281028699	0.67741935483871
88	Geagras_redimitus	MNHN_RA 8404		Colubridae		Serpentes	2	1	extant	|	5	f1	|	0.438	0.301	0.387	2.017	0.731	99.81	0.117	0.035	0.17	|	0.63	1.89	2.67666666666667	0.405146316851665	2.67666666666667	0.405146316851665	2.67666666666667	0.405146316851665	3.30333333333333	|	3.47692392784197	7.85	3.85	3.14	1.02	2.21	0.32	1.58	|	99.81	94.164875	0.117	3.3650434242494	3.3650434242494	2.25774281028699	0.67741935483871
88	Geagras_redimitus	MNHN_RA 8404		Colubridae		Serpentes	2	1	extant	|	6	f2	|	0.378	0.245	0.271	2.146	0.976	99.902	0.105	0.04	0.177	|	1.26	1.89	3.30666666666667	0.50050454086781	3.30666666666667	0.50050454086781	3.30666666666667	0.50050454086781	3.30333333333333	|	3.47692392784197	7.85	3.85	3.14	0.63	2.21	0.32	0.95	|	99.902	94.164875	0.105	3.01991076535203	3.01991076535203	2.25774281028699	0.67741935483871
88	Geagras_redimitus	MNHN_RA 8404		Colubridae		Serpentes	2	1	extant	|	7	p1	|	0.508	0.348	0.361	2.812	1.582	99.927	0.079	0.018	0.129	|	0.93	2.79	4.74666666666667	0.718466195761857	4.74666666666667	0.718466195761857	4.74666666666667	0.718466195761857	3.30333333333333	|	3.47692392784197	7.85	3.85	3.14	1.44	0.69	-2.1	-0.24	|	99.927	94.164875	0.079	2.27212333774105	2.27212333774105	2.25774281028699	0.67741935483871
88	Geagras_redimitus	MNHN_RA 8404		Colubridae		Serpentes	2	1	extant	|	8	p2	|	0.811	0.469	0.224	2.902	1.733	77.451	0.225	0.127	0.378	|	1.86	2.79	5.67666666666667	0.859233097880928	5.67666666666667	0.859233097880928	5.67666666666667	0.859233097880928	3.30333333333333	|	3.47692392784197	7.85	3.85	3.14	0.93	0.69	-2.1	-1.17	|	77.451	94.164875	0.225	6.47123735432577	6.47123735432577	2.25774281028699	0.67741935483871
88	Geagras_redimitus	MNHN_RA 8404		Colubridae		Serpentes	2	1	extant	|	9	end	|										|					6.60666666666667	1	6.60666666666667	1	3.30333333333333	|	3.47692392784197				0.93				|	77.451	94.164875	0.225		6.47123735432577	2.25774281028699	0.67741935483871
89	Lycognathophis_seychellensis	ZMB_7617		Colubridae		Serpentes	0	1	extant	|	0	start	|										|					0	0	0	0	9.24166666666667	|	10.1582478804172				0				|	67.637	95.853375	0.765		7.53082627049049	2.71306630084599	0.704575163398693
89	Lycognathophis_seychellensis	ZMB_7617		Colubridae		Serpentes	0	1	extant	|	1	pm1	|	0.796	1.005	0.549	1.3	0.844	67.637	0.765	0.101	0.81	|	0.676666666666667	2.03	0.57	0.030838593327322	0.57	0.030838593327322	0.57	0.030838593327322	9.24166666666667	|	10.1582478804172	27.56	12.14	8.5	0.57	9.25	7.22	8.57333333333333	|	67.637	95.853375	0.765	7.53082627049049	7.53082627049049	2.71306630084599	0.704575163398693
89	Lycognathophis_seychellensis	ZMB_7617		Colubridae		Serpentes	0	1	extant	|	2	pm2	|	0.169	0.536	0.389	0.804	1.38	100	0.211	0.049	0.264	|	1.35333333333333	2.03	1.24666666666667	0.067448151487827	1.24666666666667	0.067448151487827	1.24666666666667	0.067448151487827	9.24166666666667	|	10.1582478804172	27.56	12.14	8.5	0.676666666666667	9.25	7.22	7.89666666666667	|	100	95.853375	0.211	2.07712986022679	2.07712986022679	2.71306630084599	0.704575163398693
89	Lycognathophis_seychellensis	ZMB_7617		Colubridae		Serpentes	0	1	extant	|	3	n1	|	0.339	0.804	0.67	1.554	1.032	100	0.181	0.054	0.264	|	1.52	4.56	3.24666666666667	0.175653742110009	3.24666666666667	0.175653742110009	3.24666666666667	0.175653742110009	9.24166666666667	|	10.1582478804172	27.56	12.14	8.5	2	12.02	7.46	10.5	|	100	95.853375	0.181	1.7818033398154	1.7818033398154	2.71306630084599	0.704575163398693
89	Lycognathophis_seychellensis	ZMB_7617		Colubridae		Serpentes	0	1	extant	|	4	n2	|	0.353	1.112	0.791	1.621	1.005	100	0.17	0.053	0.24	|	3.04	4.56	4.76666666666667	0.257889990982867	4.76666666666667	0.257889990982867	4.76666666666667	0.257889990982867	9.24166666666667	|	10.1582478804172	27.56	12.14	8.5	1.52	12.02	7.46	8.98	|	100	95.853375	0.17	1.67351694899789	1.67351694899789	2.71306630084599	0.704575163398693
89	Lycognathophis_seychellensis	ZMB_7617		Colubridae		Serpentes	0	1	extant	|	5	f1	|	3.499	2.05	1.166	6.151	1.702	100	0.467	0.212	0.777	|	1.79666666666667	5.39	7.88666666666667	0.426690712353472	7.88666666666667	0.426690712353472	7.88666666666667	0.426690712353472	9.24166666666667	|	10.1582478804172	27.56	12.14	8.5	3.12	8.03	2.64	6.23333333333333	|	100	95.853375	0.467	4.59724950107067	4.59724950107067	2.71306630084599	0.704575163398693
89	Lycognathophis_seychellensis	ZMB_7617		Colubridae		Serpentes	0	1	extant	|	6	f2	|	2.628	1.152	1.34	4.167	2.251	99.529	0.413	0.136	0.611	|	3.59333333333333	5.39	9.68333333333333	0.523895401262399	9.68333333333333	0.523895401262399	9.68333333333333	0.523895401262399	9.24166666666667	|	10.1582478804172	27.56	12.14	8.5	1.79666666666667	8.03	2.64	4.43666666666667	|	99.529	95.853375	0.413	4.06566176433016	4.06566176433016	2.71306630084599	0.704575163398693
89	Lycognathophis_seychellensis	ZMB_7617		Colubridae		Serpentes	0	1	extant	|	7	p1	|	5.667	0.335	1.554	8.656	3.296	99.661	0.44	0.148	0.712	|	2.55	7.65	13.3833333333333	0.724075743913435	13.3833333333333	0.724075743913435	13.3833333333333	0.724075743913435	9.24166666666667	|	10.1582478804172	27.56	12.14	8.5	3.7	3.3	-4.35	0.75	|	99.661	95.853375	0.44	4.33145563270041	4.33145563270041	2.71306630084599	0.704575163398693
89	Lycognathophis_seychellensis	ZMB_7617		Colubridae		Serpentes	0	1	extant	|	8	p2	|	5.045	0.951	0.576	6.003	3.149	100	0.636	0.23	0.938	|	5.1	7.65	15.9333333333333	0.862037871956718	15.9333333333333	0.862037871956718	15.9333333333333	0.862037871956718	9.24166666666667	|	10.1582478804172	27.56	12.14	8.5	2.55	3.3	-4.35	-1.8	|	100	95.853375	0.636	6.26092223272151	6.26092223272151	2.71306630084599	0.704575163398693
89	Lycognathophis_seychellensis	ZMB_7617		Colubridae		Serpentes	0	1	extant	|	9	end	|										|					18.4833333333333	1	18.4833333333333	1	9.24166666666667	|	10.1582478804172				2.55				|	100	95.853375	0.636		6.26092223272151	2.71306630084599	0.704575163398693
90	Calabaria_reinhardtii	ZMB_20308		Boidae		Serpentes	2	1	extant	|	0	start	|										|					0	0	0	0	10.26	|	10.2176318195558				0				|	97.464	98.626375	0.575		5.62752710368257	2.00242094854514	0.666277712952159
90	Calabaria_reinhardtii	ZMB_20308		Boidae		Serpentes	2	1	extant	|	1	pm1	|	2.923	1.436	0.873	3.22	1.959	97.464	0.575	0.2	0.786	|	0.43	1.29	0.7	0.03411306042885	0.7	0.03411306042885	0.7	0.03411306042885	10.26	|	10.2176318195558	20.46	11.25	9.28	0.7	-3.86	-5.15	-4.29	|	97.464	98.626375	0.575	5.62752710368257	5.62752710368257	2.00242094854514	0.666277712952159
90	Calabaria_reinhardtii	ZMB_20308		Boidae		Serpentes	2	1	extant	|	2	pm2	|	1.22	1.048	1.494	2.212	2.037	100	0.522	0.169	0.715	|	0.86	1.29	1.13	0.055068226120858	1.13	0.055068226120858	1.13	0.055068226120858	10.26	|	10.2176318195558	20.46	11.25	9.28	0.43	-3.86	-5.15	-4.72	|	100	98.626375	0.522	5.10881590977792	5.10881590977792	2.00242094854514	0.666277712952159
90	Calabaria_reinhardtii	ZMB_20308		Boidae		Serpentes	2	1	extant	|	3	n1	|	1.269	0.64	0.97	2.386	2.173	94.337	0.337	0.101	0.452	|	2.02333333333333	6.07	3.51	0.171052631578947	3.51	0.171052631578947	3.51	0.171052631578947	10.26	|	10.2176318195558	20.46	11.25	9.28	2.38	10.24	4.17	8.21666666666667	|	94.337	98.626375	0.337	3.29822023294092	3.29822023294092	2.00242094854514	0.666277712952159
90	Calabaria_reinhardtii	ZMB_20308		Boidae		Serpentes	2	1	extant	|	4	n2	|	3.145	1.533	1.494	5.122	2.018	97.918	0.55	0.194	0.768	|	4.04666666666667	6.07	5.53333333333333	0.269655620532814	5.53333333333333	0.269655620532814	5.53333333333333	0.269655620532814	10.26	|	10.2176318195558	20.46	11.25	9.28	2.02333333333333	10.24	4.17	6.19333333333333	|	97.918	98.626375	0.55	5.38285201221812	5.38285201221812	2.00242094854514	0.666277712952159
90	Calabaria_reinhardtii	ZMB_20308		Boidae		Serpentes	2	1	extant	|	5	f1	|	7.47	1.533	0.058	6.984	3.88	99.526	0.578	0.191	0.892	|	1.90333333333333	5.71	8.96333333333333	0.436809616634178	8.96333333333333	0.436809616634178	8.96333333333333	0.436809616634178	10.26	|	10.2176318195558	20.46	11.25	9.28	3.43	13.45	7.74	11.5466666666667	|	99.526	98.626375	0.578	5.65688811465831	5.65688811465831	2.00242094854514	0.666277712952159
90	Calabaria_reinhardtii	ZMB_20308		Boidae		Serpentes	2	1	extant	|	6	f2	|	10.996	0.679	0.485	6.421	4.772	99.969	0.835	0.193	1.065	|	3.80666666666667	5.71	10.8666666666667	0.52956465237167	10.8666666666667	0.52956465237167	10.8666666666667	0.52956465237167	10.26	|	10.2176318195558	20.46	11.25	9.28	1.90333333333333	13.45	7.74	9.64333333333333	|	99.969	98.626375	0.835	8.17214805491296	8.17214805491296	2.00242094854514	0.666277712952159
90	Calabaria_reinhardtii	ZMB_20308		Boidae		Serpentes	2	1	extant	|	7	p1	|	12.424	1.416	1.203	8.536	5.956	99.997	0.652	0.136	0.868	|	2.85666666666667	8.57	14.8066666666667	0.721572449642625	14.8066666666667	0.721572449642625	14.8066666666667	0.721572449642625	10.26	|	10.2176318195558	20.46	11.25	9.28	3.94	14.37	5.8	11.5133333333333	|	99.997	98.626375	0.652	6.38112638539311	6.38112638539311	2.00242094854514	0.666277712952159
90	Calabaria_reinhardtii	ZMB_20308		Boidae		Serpentes	2	1	extant	|	8	p2	|	10.563	0.737	0.66	7.372	6.033	99.8	0.735	0.234	1.073	|	5.71333333333333	8.57	17.6633333333333	0.860786224821313	17.6633333333333	0.860786224821313	17.6633333333333	0.860786224821313	10.26	|	10.2176318195558	20.46	11.25	9.28	2.85666666666667	14.37	5.8	8.65666666666667	|	99.8	98.626375	0.735	7.19344768905512	7.19344768905512	2.00242094854514	0.666277712952159
90	Calabaria_reinhardtii	ZMB_20308		Boidae		Serpentes	2	1	extant	|	9	end	|										|					20.52	1	20.52	1	10.26	|	10.2176318195558				2.85666666666667				|	99.8	98.626375	0.735		7.19344768905512	2.00242094854514	0.666277712952159
91	Achalinus_spinalis	ZMB_27948A		Xenodermatidae		Serpentes	2	1	extant	|	0	start	|										|					0	0	0	0	7.31	|	6.67210611426407				0				|	100	100	0.176		2.63784773482148	2.49096757685983	0.381294964028777
91	Achalinus_spinalis	ZMB_27948A		Xenodermatidae		Serpentes	2	1	extant	|	1	pm1	|	0.201	0.235	0.621	0.31	1.188	100	0.176	0.032	0.214	|	0.556666666666667	1.67	0.57	0.038987688098495	0.57	0.038987688098495	0.57	0.038987688098495	7.31	|	6.67210611426407	16.62	7.81	5.7	0.57	1.44	-0.23	0.883333333333333	|	100	100	0.176	2.63784773482148	2.63784773482148	2.49096757685983	0.381294964028777
91	Achalinus_spinalis	ZMB_27948A		Xenodermatidae		Serpentes	2	1	extant	|	2	pm2	|	0.095	0.407	0.524	0.171	0.984	100	0.111	0.016	0.128	|	1.11333333333333	1.67	1.12666666666667	0.077063383492932	1.12666666666667	0.077063383492932	1.12666666666667	0.077063383492932	7.31	|	6.67210611426407	16.62	7.81	5.7	0.556666666666667	1.44	-0.23	0.326666666666667	|	100	100	0.111	1.663642605484	1.663642605484	2.49096757685983	0.381294964028777
91	Achalinus_spinalis	ZMB_27948A		Xenodermatidae		Serpentes	2	1	extant	|	3	n1	|	0.417	0.396	0.449	2.707	0.845	100	0.154	0.062	0.25	|	1.10333333333333	3.31	2.77666666666667	0.189922480620155	2.77666666666667	0.189922480620155	2.77666666666667	0.189922480620155	7.31	|	6.67210611426407	16.62	7.81	5.7	1.65	6.39	3.08	5.28666666666667	|	100	100	0.154	2.30811676796879	2.30811676796879	2.49096757685983	0.381294964028777
91	Achalinus_spinalis	ZMB_27948A		Xenodermatidae		Serpentes	2	1	extant	|	4	n2	|	0.294	0.171	0.653	2.194	0.332	100	0.176	0.067	0.26	|	2.20666666666667	3.31	3.88	0.265389876880985	3.88	0.265389876880985	3.88	0.265389876880985	7.31	|	6.67210611426407	16.62	7.81	5.7	1.10333333333333	6.39	3.08	4.18333333333333	|	100	100	0.176	2.63784773482148	2.63784773482148	2.49096757685983	0.381294964028777
91	Achalinus_spinalis	ZMB_27948A		Xenodermatidae		Serpentes	2	1	extant	|	5	f1	|	1.726	0.621	0.235	3.884	1.444	100	0.268	0.11	0.45	|	1.06	3.18	5.6	0.383036935704514	5.6	0.383036935704514	5.6	0.383036935704514	7.31	|	6.67210611426407	16.62	7.81	5.7	1.72	4.23	1.05	3.17	|	100	100	0.268	4.01672268711452	4.01672268711452	2.49096757685983	0.381294964028777
91	Achalinus_spinalis	ZMB_27948A		Xenodermatidae		Serpentes	2	1	extant	|	6	f2	|	1.559	0.31	0.332	3.296	1.765	100	0.237	0.067	0.348	|	2.12	3.18	6.66	0.455540355677155	6.66	0.455540355677155	6.66	0.455540355677155	7.31	|	6.67210611426407	16.62	7.81	5.7	1.06	4.23	1.05	2.11	|	100	100	0.237	3.55210177927665	3.55210177927665	2.49096757685983	0.381294964028777
91	Achalinus_spinalis	ZMB_27948A		Xenodermatidae		Serpentes	2	1	extant	|	7	p1	|	1.154	0.642	0.289	4.045	2.739	100	0.15	0.044	0.239	|	2.78	8.34	9.06	0.619699042407661	9.06	0.619699042407661	9.06	0.619699042407661	7.31	|	6.67210611426407	16.62	7.81	5.7	2.4	2.38	-5.96	-0.4	|	100	100	0.15	2.24816568308649	2.24816568308649	2.49096757685983	0.381294964028777
91	Achalinus_spinalis	ZMB_27948A		Xenodermatidae		Serpentes	2	1	extant	|	8	p2	|	1.22	0.524	0.31	3.927	2.183	100	0.244	0.1	0.422	|	5.56	8.34	11.84	0.80984952120383	11.84	0.80984952120383	11.84	0.80984952120383	7.31	|	6.67210611426407	16.62	7.81	5.7	2.78	2.38	-5.96	-3.18	|	100	100	0.244	3.65701617782068	3.65701617782068	2.49096757685983	0.381294964028777
91	Achalinus_spinalis	ZMB_27948A		Xenodermatidae		Serpentes	2	1	extant	|	9	end	|										|					14.62	1	14.62	1	7.31	|	6.67210611426407				2.78				|	100	100	0.244		3.65701617782068	2.49096757685983	0.381294964028777
92	Cerastes_vipera	ZMB_20862		Viperidae		Serpentes	1	1	extant	|	0	start	|										|					0	0	0	0	6.24666666666667	|	10.1413016915976				0				|	81.336	95.315125	0.437		4.30911152522037	1.92578828575638	0.650263620386643
92	Cerastes_vipera	ZMB_20862		Viperidae		Serpentes	1	1	extant	|	1	pm1	|	0.586	0.5	0.488	1.562	0.83	81.336	0.437	0.181	0.588	|	0.43	1.29	0.53	0.042422625400214	0.53	0.042422625400214	0.53	0.042422625400214	6.24666666666667	|	10.1413016915976	19.53	14.05	7.32	0.53	2.85	1.56	2.42	|	81.336	95.315125	0.437	4.30911152522037	4.30911152522037	1.92578828575638	0.650263620386643
92	Cerastes_vipera	ZMB_20862		Viperidae		Serpentes	1	1	extant	|	2	pm2	|	0.191	0.159	0.293	0.427	0.634	89.425	0.361	0.043	0.386	|	0.86	1.29	0.96	0.07684098185699	0.96	0.07684098185699	0.96	0.07684098185699	6.24666666666667	|	10.1413016915976	19.53	14.05	7.32	0.43	2.85	1.56	1.99	|	89.425	95.315125	0.361	3.55970082518205	3.55970082518205	1.92578828575638	0.650263620386643
92	Cerastes_vipera	ZMB_20862		Viperidae		Serpentes	1	1	extant	|	3	n1	|	0.34	0.146	0.403	2.44	0.671	100	0.134	0.029	0.191	|	0.846666666666667	2.54	2.42	0.193703308431163	2.42	0.193703308431163	2.42	0.193703308431163	6.24666666666667	|	10.1413016915976	19.53	14.05	7.32	1.46	9.81	7.27	8.96333333333333	|	100	95.315125	0.134	1.32132939217284	1.32132939217284	1.92578828575638	0.650263620386643
92	Cerastes_vipera	ZMB_20862		Viperidae		Serpentes	1	1	extant	|	4	n2	|	0.101	0.232	0.634	0.537	0.342	100	0.169	0.012	0.176	|	1.69333333333333	2.54	3.26666666666667	0.261472785485592	3.26666666666667	0.261472785485592	3.26666666666667	0.261472785485592	6.24666666666667	|	10.1413016915976	19.53	14.05	7.32	0.846666666666667	9.81	7.27	8.11666666666667	|	100	95.315125	0.169	1.6664527408747	1.6664527408747	1.92578828575638	0.650263620386643
92	Cerastes_vipera	ZMB_20862		Viperidae		Serpentes	1	1	extant	|	5	f1	|	2.347	0.366	0.415	4.307	1.891	99.588	0.311	0.093	0.474	|	1.23333333333333	3.7	4.94666666666667	0.395944503735326	4.94666666666667	0.395944503735326	4.94666666666667	0.395944503735326	6.24666666666667	|	10.1413016915976	19.53	14.05	7.32	1.68	7.28	3.58	6.04666666666667	|	99.588	95.315125	0.311	3.06666746989367	3.06666746989367	1.92578828575638	0.650263620386643
92	Cerastes_vipera	ZMB_20862		Viperidae		Serpentes	1	1	extant	|	6	f2	|	2.292	0.305	0.415	3.623	2.416	98.792	0.354	0.137	0.546	|	2.46666666666667	3.7	6.18	0.494663820704376	6.18	0.494663820704376	6.18	0.494663820704376	6.24666666666667	|	10.1413016915976	19.53	14.05	7.32	1.23333333333333	7.28	3.58	4.81333333333333	|	98.792	95.315125	0.354	3.49067615544167	3.49067615544167	1.92578828575638	0.650263620386643
92	Cerastes_vipera	ZMB_20862		Viperidae		Serpentes	1	1	extant	|	7	p1	|	3.258	1.22	0.793	8.308	2.757	93.893	0.338	0.189	0.63	|	1.89666666666667	5.69	8.7	0.696371398078975	8.7	0.696371398078975	8.7	0.696371398078975	6.24666666666667	|	10.1413016915976	19.53	14.05	7.32	2.52	5.41	-0.28	3.51333333333333	|	93.893	95.315125	0.338	3.3329054817494	3.3329054817494	1.92578828575638	0.650263620386643
92	Cerastes_vipera	ZMB_20862		Viperidae		Serpentes	1	1	extant	|	8	p2	|	3.247	1.696	0.268	5.502	2.818	99.487	0.405	0.145	0.596	|	3.79333333333333	5.69	10.5966666666667	0.848185699039488	10.5966666666667	0.848185699039488	10.5966666666667	0.848185699039488	6.24666666666667	|	10.1413016915976	19.53	14.05	7.32	1.89666666666667	5.41	-0.28	1.61666666666667	|	99.487	95.315125	0.405	3.99357017783581	3.99357017783581	1.92578828575638	0.650263620386643
92	Cerastes_vipera	ZMB_20862		Viperidae		Serpentes	1	1	extant	|	9	end	|										|					12.4933333333333	1	12.4933333333333	1	6.24666666666667	|	10.1413016915976				1.89666666666667				|	99.487	95.315125	0.405		3.99357017783581	1.92578828575638	0.650263620386643
93	Uropeltis_ceylanicus	ZMB_90312		Uropeltidae		Serpentes	2	1	extant	|	0	start	|										|					0	0	0	0	5.35333333333333	|	4.17729577597756				0				|	94.663	98.909625	0.165		3.94992379876158	2.85352070795382	0.522108843537415
93	Uropeltis_ceylanicus	ZMB_90312		Uropeltidae		Serpentes	2	1	extant	|	1	pm1	|	0.166	0.241	0.194	0.509	0.797	94.663	0.165	0.052	0.228	|	0.506666666666667	1.52	0.53	0.049501867995019	0.53	0.049501867995019	0.53	0.049501867995019	5.35333333333333	|	4.17729577597756	11.92	4.58	3.81	0.53	2.79	1.27	2.28333333333333	|	94.663	98.909625	0.165	3.94992379876158	3.94992379876158	2.85352070795382	0.522108843537415
93	Uropeltis_ceylanicus	ZMB_90312		Uropeltidae		Serpentes	2	1	extant	|	2	pm2	|	0.155	0.087	0.241	0.797	1.193	100	0.113	0.042	0.174	|	1.01333333333333	1.52	1.03666666666667	0.096824408468244	1.03666666666667	0.096824408468244	1.03666666666667	0.096824408468244	5.35333333333333	|	4.17729577597756	11.92	4.58	3.81	0.506666666666667	2.79	1.27	1.77666666666667	|	100	98.909625	0.113	2.70509932884884	2.70509932884884	2.85352070795382	0.522108843537415
93	Uropeltis_ceylanicus	ZMB_90312		Uropeltidae		Serpentes	2	1	extant	|	3	n1	|	0.145	0.188	0.241	1.548	0.382	100	0.089	0.028	0.134	|	0.946666666666667	2.84	1.53666666666667	0.143524283935243	1.53666666666667	0.143524283935243	1.53666666666667	0.143524283935243	5.35333333333333	|	4.17729577597756	11.92	4.58	3.81	0.5	6.5	3.66	5.55333333333333	|	100	98.909625	0.089	2.13056495811988	2.13056495811988	2.85352070795382	0.522108843537415
93	Uropeltis_ceylanicus	ZMB_90312		Uropeltidae		Serpentes	2	1	extant	|	4	n2	|	0.221	0.08	0.315	1.581	0.509	96.614	0.131	0.05	0.199	|	1.89333333333333	2.84	2.48333333333333	0.231942714819427	2.48333333333333	0.231942714819427	2.48333333333333	0.231942714819427	5.35333333333333	|	4.17729577597756	11.92	4.58	3.81	0.946666666666667	6.5	3.66	4.60666666666667	|	96.614	98.909625	0.131	3.13600010689556	3.13600010689556	2.85352070795382	0.522108843537415
93	Uropeltis_ceylanicus	ZMB_90312		Uropeltidae		Serpentes	2	1	extant	|	5	f1	|	0.504	0.281	0.248	1.849	0.905	100	0.134	0.026	0.174	|	1.02333333333333	3.07	3.75333333333333	0.350560398505604	3.75333333333333	0.350560398505604	3.75333333333333	0.350560398505604	5.35333333333333	|	4.17729577597756	11.92	4.58	3.81	1.27	4.87	1.8	3.84666666666667	|	100	98.909625	0.134	3.20781690323668	3.20781690323668	2.85352070795382	0.522108843537415
93	Uropeltis_ceylanicus	ZMB_90312		Uropeltidae		Serpentes	2	1	extant	|	6	f2	|	0.532	0.335	0.174	1.548	1.166	100	0.16	0.04	0.209	|	2.04666666666667	3.07	4.77666666666667	0.446139476961395	4.77666666666667	0.446139476961395	4.77666666666667	0.446139476961395	5.35333333333333	|	4.17729577597756	11.92	4.58	3.81	1.02333333333333	4.87	1.8	2.82333333333333	|	100	98.909625	0.16	3.83022913819305	3.83022913819305	2.85352070795382	0.522108843537415
93	Uropeltis_ceylanicus	ZMB_90312		Uropeltidae		Serpentes	2	1	extant	|	7	p1	|	0.7	0.355	0.255	2.553	1.916	100	0.13	0.019	0.187	|	1.96	5.88	6.78666666666667	0.63387297633873	6.78666666666667	0.63387297633873	6.78666666666667	0.63387297633873	5.35333333333333	|	4.17729577597756	11.92	4.58	3.81	2.01	3.98	-1.9	2.02	|	100	98.909625	0.13	3.11206117478185	3.11206117478185	2.85352070795382	0.522108843537415
93	Uropeltis_ceylanicus	ZMB_90312		Uropeltidae		Serpentes	2	1	extant	|	8	p2	|	0.551	0.395	0.275	2.6	1.065	100	0.186	0.043	0.265	|	3.92	5.88	8.74666666666667	0.816936488169365	8.74666666666667	0.816936488169365	8.74666666666667	0.816936488169365	5.35333333333333	|	4.17729577597756	11.92	4.58	3.81	1.96	3.98	-1.9	0.06	|	100	98.909625	0.186	4.45264137314942	4.45264137314942	2.85352070795382	0.522108843537415
93	Uropeltis_ceylanicus	ZMB_90312		Uropeltidae		Serpentes	2	1	extant	|	9	end	|										|					10.7066666666667	1	10.7066666666667	1	5.35333333333333	|	4.17729577597756				1.96				|	100	98.909625	0.186		4.45264137314942	2.85352070795382	0.522108843537415
94	Xenocalamus_mechowii	ZMB_23387		Lamprophiidae		Serpentes	2	1	extant	|	0	start	|										|					0	0	0	0	5.29	|	4.44702147509994				0				|	88.703	98.502875	0.68		15.2911337129245	2.89182322865014	0.651764705882353
94	Xenocalamus_mechowii	ZMB_23387		Lamprophiidae		Serpentes	2	1	extant	|	1	pm1	|	0.685	0.861	0.574	1.044	0.853	88.703	0.68	0.142	0.753	|	1.22666666666667	3.68	1.17	0.110586011342155	1.17	0.110586011342155	1.17	0.110586011342155	5.29	|	4.44702147509994	12.86	4.8	4.12	1.17	8.03	4.35	6.80333333333333	|	88.703	98.502875	0.68	15.2911337129245	15.2911337129245	2.89182322865014	0.651764705882353
94	Xenocalamus_mechowii	ZMB_23387		Lamprophiidae		Serpentes	2	1	extant	|	2	pm2	|	0.141	0.226	0.374	0.357	0.574	100	0.242	0.043	0.278	|	2.45333333333333	3.68	2.39666666666667	0.226528040327662	2.39666666666667	0.226528040327662	2.39666666666667	0.226528040327662	5.29	|	4.44702147509994	12.86	4.8	4.12	1.22666666666667	8.03	4.35	5.57666666666667	|	100	98.502875	0.242	5.44184464489373	5.44184464489373	2.89182322865014	0.651764705882353
94	Xenocalamus_mechowii	ZMB_23387		Lamprophiidae		Serpentes	2	1	extant	|	3	n1	|	0.726	0.887	0.67	2.827	0.748	99.792	0.266	0.102	0.382	|	1.19666666666667	3.59	2.60666666666667	0.246376811594203	2.60666666666667	0.246376811594203	2.60666666666667	0.246376811594203	5.29	|	4.44702147509994	12.86	4.8	4.12	0.21	6.97	3.38	5.77333333333333	|	99.792	98.502875	0.266	5.9815317171146	5.9815317171146	2.89182322865014	0.651764705882353
94	Xenocalamus_mechowii	ZMB_23387		Lamprophiidae		Serpentes	2	1	extant	|	4	n2	|	0.859	0.496	0.618	3.271	1.053	99.744	0.38	0.224	0.615	|	2.39333333333333	3.59	3.80333333333333	0.359483301827347	3.80333333333333	0.359483301827347	3.80333333333333	0.359483301827347	5.29	|	4.44702147509994	12.86	4.8	4.12	1.19666666666667	6.97	3.38	4.57666666666667	|	99.744	98.502875	0.38	8.54504531016371	8.54504531016371	2.89182322865014	0.651764705882353
94	Xenocalamus_mechowii	ZMB_23387		Lamprophiidae		Serpentes	2	1	extant	|	5	f1	|	1.449	1.549	0.792	3.019	1.035	99.974	0.318	0.118	0.483	|	0.923333333333333	2.77	5.23333333333333	0.494643982356648	5.23333333333333	0.494643982356648	5.23333333333333	0.494643982356648	5.29	|	4.44702147509994	12.86	4.8	4.12	1.43	4.5	1.73	3.57666666666667	|	99.974	98.502875	0.318	7.15085370692647	7.15085370692647	2.89182322865014	0.651764705882353
94	Xenocalamus_mechowii	ZMB_23387		Lamprophiidae		Serpentes	2	1	extant	|	6	f2	|	1.498	0.679	0.931	3.541	1.383	100	0.259	0.088	0.401	|	1.84666666666667	2.77	6.15666666666667	0.581915563957152	6.15666666666667	0.581915563957152	6.15666666666667	0.581915563957152	5.29	|	4.44702147509994	12.86	4.8	4.12	0.923333333333333	4.5	1.73	2.65333333333333	|	100	98.502875	0.259	5.82412298771684	5.82412298771684	2.89182322865014	0.651764705882353
94	Xenocalamus_mechowii	ZMB_23387		Lamprophiidae		Serpentes	2	1	extant	|	7	p1	|	1.296	0.365	0.905	3.819	1.688	100	0.226	0.061	0.348	|	1.41666666666667	4.25	7.74666666666667	0.732199117832388	7.74666666666667	0.732199117832388	7.74666666666667	0.732199117832388	5.29	|	4.44702147509994	12.86	4.8	4.12	1.59	2.68	-1.57	1.26333333333333	|	100	98.502875	0.226	5.08205326341315	5.08205326341315	2.89182322865014	0.651764705882353
94	Xenocalamus_mechowii	ZMB_23387		Lamprophiidae		Serpentes	2	1	extant	|	8	p2	|	1.517	0.322	0.374	3.654	2.262	99.81	0.19	0.048	0.304	|	2.83333333333333	4.25	9.16333333333333	0.866099558916194	9.16333333333333	0.866099558916194	9.16333333333333	0.866099558916194	5.29	|	4.44702147509994	12.86	4.8	4.12	1.41666666666667	2.68	-1.57	-0.153333333333333	|	99.81	98.502875	0.19	4.27252265508186	4.27252265508186	2.89182322865014	0.651764705882353
94	Xenocalamus_mechowii	ZMB_23387		Lamprophiidae		Serpentes	2	1	extant	|	9	end	|										|					10.58	1	10.58	1	5.29	|	4.44702147509994				1.41666666666667				|	99.81	98.502875	0.19		4.27252265508186	2.89182322865014	0.651764705882353
95	Psammophis_crucifer	ZMB_16482		Lamprophiidae		Serpentes	0	1	extant	|	0	start	|										|					0	0	0	0	7.755	|	7.90872935432741				0				|	99.062	97.642625	0.269		3.40130491193015	2.60724562394051	0.781666666666667
95	Psammophis_crucifer	ZMB_16482		Lamprophiidae		Serpentes	0	1	extant	|	1	pm1	|	0.683	0.413	0.213	1.838	1.525	99.062	0.269	0.093	0.372	|	0.586666666666667	1.76	0.6	0.038684719535783	0.6	0.038684719535783	0.6	0.038684719535783	7.755	|	7.90872935432741	20.62	8.23	7.6	0.6	2.6	0.84	2.01333333333333	|	99.062	97.642625	0.269	3.40130491193015	3.40130491193015	2.60724562394051	0.781666666666667
95	Psammophis_crucifer	ZMB_16482		Lamprophiidae		Serpentes	0	1	extant	|	2	pm2	|	0.085	1	0.75	0.45	0.288	86.716	0.236	0.036	0.255	|	1.17333333333333	1.76	1.18666666666667	0.076509778637438	1.18666666666667	0.076509778637438	1.18666666666667	0.076509778637438	7.755	|	7.90872935432741	20.62	8.23	7.6	0.586666666666667	2.6	0.84	1.42666666666667	|	86.716	97.642625	0.236	2.98404445805025	2.98404445805025	2.60724562394051	0.781666666666667
95	Psammophis_crucifer	ZMB_16482		Lamprophiidae		Serpentes	0	1	extant	|	3	n1	|	0.306	0.5	0.55	1.862	1.012	100	0.146	0.056	0.246	|	1.08	3.24	3.04666666666667	0.196432409198367	3.04666666666667	0.196432409198367	3.04666666666667	0.196432409198367	7.755	|	7.90872935432741	20.62	8.23	7.6	1.86	10.3	7.06	9.22	|	100	97.642625	0.146	1.84606140201414	1.84606140201414	2.60724562394051	0.781666666666667
95	Psammophis_crucifer	ZMB_16482		Lamprophiidae		Serpentes	0	1	extant	|	4	n2	|	0.28	0.188	0.462	1.088	1.1	99.498	0.125	0.028	0.158	|	2.16	3.24	4.12666666666667	0.266064904362777	4.12666666666667	0.266064904362777	4.12666666666667	0.266064904362777	7.755	|	7.90872935432741	20.62	8.23	7.6	1.08	10.3	7.06	8.14	|	99.498	97.642625	0.125	1.58053202227238	1.58053202227238	2.60724562394051	0.781666666666667
95	Psammophis_crucifer	ZMB_16482		Lamprophiidae		Serpentes	0	1	extant	|	5	f1	|	1.015	0.6	0.763	2.963	2	99.153	0.196	0.071	0.301	|	1.56333333333333	4.69	6.82666666666667	0.440146142273802	6.82666666666667	0.440146142273802	6.82666666666667	0.440146142273802	7.755	|	7.90872935432741	20.62	8.23	7.6	2.7	8.59	3.9	7.02666666666667	|	99.153	97.642625	0.196	2.47827421092309	2.47827421092309	2.60724562394051	0.781666666666667
95	Psammophis_crucifer	ZMB_16482		Lamprophiidae		Serpentes	0	1	extant	|	6	f2	|	0.571	0.988	0.712	2.2	1.575	99.069	0.148	0.054	0.237	|	3.12666666666667	4.69	8.39	0.540941328175371	8.39	0.540941328175371	8.39	0.540941328175371	7.755	|	7.90872935432741	20.62	8.23	7.6	1.56333333333333	8.59	3.9	5.46333333333333	|	99.069	97.642625	0.148	1.87134991437049	1.87134991437049	2.60724562394051	0.781666666666667
95	Psammophis_crucifer	ZMB_16482		Lamprophiidae		Serpentes	0	1	extant	|	7	p1	|	1.712	0.8	0.8	5.65	3.275	99.963	0.166	0.057	0.334	|	2	6	11.51	0.742101869761444	11.51	0.742101869761444	11.51	0.742101869761444	7.755	|	7.90872935432741	20.62	8.23	7.6	3.12	4.7	-1.3	2.7	|	99.963	97.642625	0.166	2.09894652557772	2.09894652557772	2.60724562394051	0.781666666666667
95	Psammophis_crucifer	ZMB_16482		Lamprophiidae		Serpentes	0	1	extant	|	8	p2	|	1.892	0.688	0.6	4.388	3.062	97.68	0.261	0.072	0.375	|	4	6	13.51	0.871050934880722	13.51	0.871050934880722	13.51	0.871050934880722	7.755	|	7.90872935432741	20.62	8.23	7.6	2	4.7	-1.3	0.7	|	97.68	97.642625	0.261	3.30015086250472	3.30015086250472	2.60724562394051	0.781666666666667
95	Psammophis_crucifer	ZMB_16482		Lamprophiidae		Serpentes	0	1	extant	|	9	end	|										|					15.51	1	15.51	1	7.755	|	7.90872935432741				2				|	97.68	97.642625	0.261		3.30015086250472	2.60724562394051	0.781666666666667
96	Heterodon_platirhinos	ZMB_13871		Colubridae		Serpentes	2	1	extant	|	0	start	|										|					0	0	0	0	9.055	|	12.4621988429009				0				|	99.885	98.482125	0.602		4.83060820637548	2.40487255722713	0.943894389438944
96	Heterodon_platirhinos	ZMB_13871		Colubridae		Serpentes	2	1	extant	|	1	pm1	|	1.37	1.905	1.32	1.41	2.355	99.885	0.602	0.323	0.89	|	0.923333333333333	2.77	0.62	0.034235229155163	0.62	0.034235229155163	0.62	0.034235229155163	9.055	|	12.4621988429009	29.97	13.04	11.91	0.62	-11.08	-13.85	-12.0033333333333	|	99.885	98.482125	0.602	4.83060820637548	4.83060820637548	2.40487255722713	0.943894389438944
96	Heterodon_platirhinos	ZMB_13871		Colubridae		Serpentes	2	1	extant	|	2	pm2	|	1.14	1.74	2.235	2.805	1.23	99.309	0.289	0.083	0.4	|	1.84666666666667	2.77	1.54333333333333	0.085219952144303	1.54333333333333	0.085219952144303	1.54333333333333	0.085219952144303	9.055	|	12.4621988429009	29.97	13.04	11.91	0.923333333333333	-11.08	-13.85	-12.9266666666667	|	99.309	98.482125	0.289	2.31901290970517	2.31901290970517	2.40487255722713	0.943894389438944
96	Heterodon_platirhinos	ZMB_13871		Colubridae		Serpentes	2	1	extant	|	3	n1	|	0.578	1.32	1.815	0.78	1.425	93.925	0.542	0.155	0.649	|	2.09	6.27	3.63333333333333	0.200625805264127	3.63333333333333	0.200625805264127	3.63333333333333	0.200625805264127	9.055	|	12.4621988429009	29.97	13.04	11.91	2.09	9.43	3.16	7.34	|	93.925	98.482125	0.542	4.34915223896264	4.34915223896264	2.40487255722713	0.943894389438944
96	Heterodon_platirhinos	ZMB_13871		Colubridae		Serpentes	2	1	extant	|	4	n2	|	0.923	1.02	1.59	1.71	1.335	96.929	0.517	0.136	0.644	|	4.18	6.27	5.72333333333333	0.31603165838395	5.72333333333333	0.31603165838395	5.72333333333333	0.31603165838395	9.055	|	12.4621988429009	29.97	13.04	11.91	2.09	9.43	3.16	5.25	|	96.929	98.482125	0.517	4.14854558587396	4.14854558587396	2.40487255722713	0.943894389438944
96	Heterodon_platirhinos	ZMB_13871		Colubridae		Serpentes	2	1	extant	|	5	f1	|	3.753	2.34	3.945	5.685	2.73	99.634	0.376	0.1	0.543	|	1.90666666666667	5.72	9.28333333333333	0.512608135468434	9.28333333333333	0.512608135468434	9.28333333333333	0.512608135468434	9.055	|	12.4621988429009	29.97	13.04	11.91	3.56	5.09	-0.63	3.18333333333333	|	99.634	98.482125	0.376	3.01712406245379	3.01712406245379	2.40487255722713	0.943894389438944
96	Heterodon_platirhinos	ZMB_13871		Colubridae		Serpentes	2	1	extant	|	6	f2	|	3.26	1.41	1.35	4.605	3.945	100	0.363	0.16	0.63	|	3.81333333333333	5.72	11.19	0.61789066813915	11.19	0.61789066813915	11.19	0.61789066813915	9.055	|	12.4621988429009	29.97	13.04	11.91	1.90666666666667	5.09	-0.63	1.27666666666667	|	100	98.482125	0.363	2.91280860284767	2.91280860284767	2.40487255722713	0.943894389438944
96	Heterodon_platirhinos	ZMB_13871		Colubridae		Serpentes	2	1	extant	|	7	p1	|	2.659	1.245	1.68	6.675	1.545	100	0.445	0.169	0.664	|	2.02	6.06	14.07	0.776918829376035	14.07	0.776918829376035	14.07	0.776918829376035	9.055	|	12.4621988429009	29.97	13.04	11.91	2.88	2.47	-3.59	0.45	|	100	98.482125	0.445	3.57079842497855	3.57079842497855	2.40487255722713	0.943894389438944
96	Heterodon_platirhinos	ZMB_13871		Colubridae		Serpentes	2	1	extant	|	8	p2	|	5.485	2.925	2.745	7.74	4.8	98.175	0.396	0.118	0.571	|	4.04	6.06	16.09	0.888459414688018	16.09	0.888459414688018	16.09	0.888459414688018	9.055	|	12.4621988429009	29.97	13.04	11.91	2.02	2.47	-3.59	-1.57	|	98.175	98.482125	0.396	3.17760938492473	3.17760938492473	2.40487255722713	0.943894389438944
96	Heterodon_platirhinos	ZMB_13871		Colubridae		Serpentes	2	1	extant	|	9	end	|										|					18.11	1	18.11	1	9.055	|	12.4621988429009				2.02				|	98.175	98.482125	0.396		3.17760938492473	2.40487255722713	0.943894389438944
97	Dendroaspis_angusticeps	ZMB_56385		Elapidae		Serpentes	0	1	extant	|	0	start	|										|					0	0	0	0	15.5633333333333	|	15.6361120487159				0				|	99.397	99.85675	0.788		5.03961597067675	2.61254203556022	0.682268226822682
97	Dendroaspis_angusticeps	ZMB_56385		Elapidae		Serpentes	0	1	extant	|	1	pm1	|	1.786	0.928	0.974	1.856	2.436	99.397	0.788	0.309	1.002	|	1.05333333333333	3.16	0.73	0.023452559434569	0.73	0.023452559434569	0.73	0.023452559434569	15.5633333333333	|	15.6361120487159	40.85	16.7	14.64	0.73	-9.02	-12.18	-10.0733333333333	|	99.397	99.85675	0.788	5.03961597067675	5.03961597067675	2.61254203556022	0.682268226822682
97	Dendroaspis_angusticeps	ZMB_56385		Elapidae		Serpentes	0	1	extant	|	2	pm2	|	0.205	1.717	1.137	0.58	0.534	100	0.453	0.02	0.459	|	2.10666666666667	3.16	1.78333333333333	0.057292782180338	1.78333333333333	0.057292782180338	1.78333333333333	0.057292782180338	15.5633333333333	|	15.6361120487159	40.85	16.7	14.64	1.05333333333333	-9.02	-12.18	-11.1266666666667	|	100	99.85675	0.453	2.89713963796519	2.89713963796519	2.61254203556022	0.682268226822682
97	Dendroaspis_angusticeps	ZMB_56385		Elapidae		Serpentes	0	1	extant	|	3	n1	|	1.429	2.32	2.552	5.081	2.181	100	0.242	0.081	0.374	|	2.89	8.67	6.73333333333333	0.21632041122296	6.73333333333333	0.21632041122296	6.73333333333333	0.21632041122296	15.5633333333333	|	15.6361120487159	40.85	16.7	14.64	4.95	10.43	1.76	7.54	|	100	99.85675	0.242	1.54769932094387	1.54769932094387	2.61254203556022	0.682268226822682
97	Dendroaspis_angusticeps	ZMB_56385		Elapidae		Serpentes	0	1	extant	|	4	n2	|	2.012	0.974	1.949	3.318	2.343	99.519	0.44	0.151	0.676	|	5.78	8.67	9.62333333333333	0.309166845148854	9.62333333333333	0.309166845148854	9.62333333333333	0.309166845148854	15.5633333333333	|	15.6361120487159	40.85	16.7	14.64	2.89	10.43	1.76	4.65	|	99.519	99.85675	0.44	2.8139987653525	2.8139987653525	2.61254203556022	0.682268226822682
97	Dendroaspis_angusticeps	ZMB_56385		Elapidae		Serpentes	0	1	extant	|	5	f1	|	8.282	2.227	3.086	9.628	3.155	100	0.607	0.192	0.94	|	2.52666666666667	7.58	15.4733333333333	0.497108588562861	15.4733333333333	0.497108588562861	15.4733333333333	0.497108588562861	15.5633333333333	|	15.6361120487159	40.85	16.7	14.64	5.85	3.23	-4.35	0.703333333333333	|	100	99.85675	0.607	3.88203920583856	3.88203920583856	2.61254203556022	0.682268226822682
97	Dendroaspis_angusticeps	ZMB_56385		Elapidae		Serpentes	0	1	extant	|	6	f2	|	5.636	0.858	1.16	6.682	4.385	99.952	0.473	0.151	0.696	|	5.05333333333333	7.58	18	0.578282287427715	18	0.578282287427715	18	0.578282287427715	15.5633333333333	|	15.6361120487159	40.85	16.7	14.64	2.52666666666667	3.23	-4.35	-1.82333333333333	|	99.952	99.85675	0.473	3.02504867275394	3.02504867275394	2.61254203556022	0.682268226822682
97	Dendroaspis_angusticeps	ZMB_56385		Elapidae		Serpentes	0	1	extant	|	7	p1	|	11.251	1.856	1.299	9.257	6.45	99.986	0.628	0.195	0.984	|	3.70333333333333	11.11	23.72	0.762047547654744	23.72	0.762047547654744	23.72	0.762047547654744	15.5633333333333	|	15.6361120487159	40.85	16.7	14.64	5.72	-1.5	-12.61	-5.20333333333333	|	99.986	99.85675	0.628	4.01634369236675	4.01634369236675	2.61254203556022	0.682268226822682
97	Dendroaspis_angusticeps	ZMB_56385		Elapidae		Serpentes	0	1	extant	|	8	p2	|	9.92	0.719	1.067	7.772	5.893	100	0.703	0.123	0.867	|	7.40666666666667	11.11	27.4233333333333	0.881023773827372	27.4233333333333	0.881023773827372	27.4233333333333	0.881023773827372	15.5633333333333	|	15.6361120487159	40.85	16.7	14.64	3.70333333333333	-1.5	-12.61	-8.90666666666667	|	100	99.85675	0.703	4.49600257282456	4.49600257282456	2.61254203556022	0.682268226822682
97	Dendroaspis_angusticeps	ZMB_56385		Elapidae		Serpentes	0	1	extant	|	9	end	|										|					31.1266666666667	1	31.1266666666667	1	15.5633333333333	|	15.6361120487159				3.70333333333333				|	100	99.85675	0.703		4.49600257282456	2.61254203556022	0.682268226822682
98	Calyptommatus_sinebrachiatus	AMNH_R138889		Gymnophthalmidae		Lacertoidea	2	1	extant	|	0	start	|										|					0	0	0	0	2.57166666666667	|	2.88444102037119				0				|	99.984	99.88725	0.047		1.62943182641161	2.00732133509005	0.688212927756654
98	Calyptommatus_sinebrachiatus	AMNH_R138889		Gymnophthalmidae		Lacertoidea	2	1	extant	|	1	pm1	|	0.07	0.353	0.178	1.363	0.465	99.984	0.047	0.015	0.074	|	0.61	1.83	0.61	0.118600129617628	0.61	0.118600129617628	0.61	0.118600129617628	2.57166666666667	|	2.88444102037119	5.79	3.2	2.6	0.61	2.91	1.08	2.3	|	99.984	99.88725	0.047	1.62943182641161	1.62943182641161	2.00732133509005	0.688212927756654
98	Calyptommatus_sinebrachiatus	AMNH_R138889		Gymnophthalmidae		Lacertoidea	2	1	extant	|	2	pm2	|	0.025	0.261	0.35	0.828	0.109	100	0.032	0.005	0.04	|	1.22	1.83	1.22	0.237200259235256	1.22	0.237200259235256	1.22	0.237200259235256	2.57166666666667	|	2.88444102037119	5.79	3.2	2.6	0.61	2.91	1.08	1.69	|	100	99.88725	0.032	1.10940039245046	1.10940039245046	2.00732133509005	0.688212927756654
98	Calyptommatus_sinebrachiatus	AMNH_R138889		Gymnophthalmidae		Lacertoidea	2	1	extant	|	3	n1	|	0.011	0.089	0.307	1.059	0.099	100	0.024	0.005	0.034	|	0.256666666666667	0.77	1.34	0.260531432274789	1.34	0.260531432274789	1.34	0.260531432274789	2.57166666666667	|	2.88444102037119	5.79	3.2	2.6	0.12	1.91	1.14	1.65333333333333	|	100	99.88725	0.024	0.832050294337844	0.832050294337844	2.00732133509005	0.688212927756654
98	Calyptommatus_sinebrachiatus	AMNH_R138889		Gymnophthalmidae		Lacertoidea	2	1	extant	|	4	n2	|	0.019	0.172	0.234	1.3	0.208	100	0.035	0.01	0.052	|	0.513333333333333	0.77	1.59666666666667	0.310434219053791	1.59666666666667	0.310434219053791	1.59666666666667	0.310434219053791	2.57166666666667	|	2.88444102037119	5.79	3.2	2.6	0.256666666666667	1.91	1.14	1.39666666666667	|	100	99.88725	0.035	1.21340667924269	1.21340667924269	2.00732133509005	0.688212927756654
98	Calyptommatus_sinebrachiatus	AMNH_R138889		Gymnophthalmidae		Lacertoidea	2	1	extant	|	5	f1	|	0.068	0.086	0.119	1.27	0.251	100	0.064	0.021	0.089	|	0.603333333333333	1.81	1.88666666666667	0.366817887232664	1.88666666666667	0.366817887232664	1.88666666666667	0.366817887232664	2.57166666666667	|	2.88444102037119	5.79	3.2	2.6	0.29	1.77	-0.04	1.16666666666667	|	100	99.88725	0.064	2.21880078490092	2.21880078490092	2.00732133509005	0.688212927756654
98	Calyptommatus_sinebrachiatus	AMNH_R138889		Gymnophthalmidae		Lacertoidea	2	1	extant	|	6	f2	|	0.192	0.116	0.214	1.488	0.663	99.114	0.087	0.029	0.127	|	1.20666666666667	1.81	2.49	0.484121840570317	2.49	0.484121840570317	2.49	0.484121840570317	2.57166666666667	|	2.88444102037119	5.79	3.2	2.6	0.603333333333333	1.77	-0.04	0.563333333333333	|	99.114	99.88725	0.087	3.01618231697468	3.01618231697468	2.00732133509005	0.688212927756654
98	Calyptommatus_sinebrachiatus	AMNH_R138889		Gymnophthalmidae		Lacertoidea	2	1	extant	|	7	p1	|	0.149	0.079	0.244	2.234	1.221	100	0.045	0.016	0.082	|	0.876666666666667	2.63	3.39	0.659105638366818	3.39	0.659105638366818	3.39	0.659105638366818	2.57166666666667	|	2.88444102037119	5.79	3.2	2.6	0.9	0.76	-1.87	-0.116666666666667	|	100	99.88725	0.045	1.56009430188346	1.56009430188346	2.00732133509005	0.688212927756654
98	Calyptommatus_sinebrachiatus	AMNH_R138889		Gymnophthalmidae		Lacertoidea	2	1	extant	|	8	p2	|	0.094	0.182	0.307	1.815	0.363	100	0.06	0.024	0.101	|	1.75333333333333	2.63	4.26666666666667	0.829552819183409	4.26666666666667	0.829552819183409	4.26666666666667	0.829552819183409	2.57166666666667	|	2.88444102037119	5.79	3.2	2.6	0.876666666666667	0.76	-1.87	-0.993333333333333	|	100	99.88725	0.06	2.08012573584461	2.08012573584461	2.00732133509005	0.688212927756654
98	Calyptommatus_sinebrachiatus	AMNH_R138889		Gymnophthalmidae		Lacertoidea	2	1	extant	|	9	end	|										|					5.14333333333333	1	5.14333333333333	1	2.57166666666667	|	2.88444102037119				0.876666666666667				|	100	99.88725	0.06		2.08012573584461	2.00732133509005	0.688212927756654
99	Bachia_panoplia	AMNH_R64876		Gymnophthalmidae		Lactertoidea	2	1	extant	|	0	start	|										|					0	0	0	0	5.27	|	5.47379210419979				0				|	100	99.983875	0.143		2.61244850512833	1.9986144507765	0.864646464646464
99	Bachia_panoplia	AMNH_R64876		Gymnophthalmidae		Lactertoidea	2	1	extant	|	1	pm1	|	0.178	1.336	0.556	1.444	0.224	100	0.143	0.026	0.164	|	0.753333333333333	2.26	0.83	0.078747628083492	0.83	0.078747628083492	0.83	0.078747628083492	5.27	|	5.47379210419979	10.94	5.59	5.36	0.83	7.64	5.38	6.88666666666667	|	100	99.983875	0.143	2.61244850512833	2.61244850512833	1.9986144507765	0.864646464646464
99	Bachia_panoplia	AMNH_R64876		Gymnophthalmidae		Lactertoidea	2	1	extant	|	2	pm2	|	0.082	0.44	0.29	0.896	0.183	100	0.114	0.031	0.149	|	1.50666666666667	2.26	1.58333333333333	0.15022137887413	1.58333333333333	0.15022137887413	1.58333333333333	0.15022137887413	5.27	|	5.47379210419979	10.94	5.59	5.36	0.753333333333333	7.64	5.38	6.13333333333333	|	100	99.983875	0.114	2.08265125583657	2.08265125583657	1.9986144507765	0.864646464646464
99	Bachia_panoplia	AMNH_R64876		Gymnophthalmidae		Lactertoidea	2	1	extant	|	3	n1	|	0.199	0.548	0.813	2.316	0.34	100	0.092	0.018	0.116	|	0.65	1.95	1.75333333333333	0.166350411132195	1.75333333333333	0.166350411132195	1.75333333333333	0.166350411132195	5.27	|	5.47379210419979	10.94	5.59	5.36	0.17	6.84	4.89	6.19	|	100	99.983875	0.092	1.68073610120144	1.68073610120144	1.9986144507765	0.864646464646464
99	Bachia_panoplia	AMNH_R64876		Gymnophthalmidae		Lactertoidea	2	1	extant	|	4	n2	|	0.209	0.631	0.515	1.834	0.191	100	0.123	0.022	0.157	|	1.3	1.95	2.40333333333333	0.228020240354206	2.40333333333333	0.228020240354206	2.40333333333333	0.228020240354206	5.27	|	5.47379210419979	10.94	5.59	5.36	0.65	6.84	4.89	5.54	|	100	99.983875	0.123	2.24707109182367	2.24707109182367	1.9986144507765	0.864646464646464
99	Bachia_panoplia	AMNH_R64876		Gymnophthalmidae		Lactertoidea	2	1	extant	|	5	f1	|	0.362	0.423	0.44	1.768	0.739	100	0.157	0.042	0.211	|	1.42666666666667	4.28	3.76333333333333	0.357052498418722	3.76333333333333	0.357052498418722	3.76333333333333	0.357052498418722	5.27	|	5.47379210419979	10.94	5.59	5.36	1.36	5.63	1.35	4.20333333333333	|	100	99.983875	0.157	2.86821269444159	2.86821269444159	1.9986144507765	0.864646464646464
99	Bachia_panoplia	AMNH_R64876		Gymnophthalmidae		Lactertoidea	2	1	extant	|	6	f2	|	0.671	0.54	0.349	2.507	0.465	100	0.285	0.022	0.315	|	2.85333333333333	4.28	5.19	0.492409867172676	5.19	0.492409867172676	5.19	0.492409867172676	5.27	|	5.47379210419979	10.94	5.59	5.36	1.42666666666667	5.63	1.35	2.77666666666667	|	100	99.983875	0.285	5.20662813959143	5.20662813959143	1.9986144507765	0.864646464646464
99	Bachia_panoplia	AMNH_R64876		Gymnophthalmidae		Lactertoidea	2	1	extant	|	7	p1	|	0.635	0.282	0.29	3.503	1.204	100	0.162	0.056	0.242	|	1.65	4.95	7.24	0.686907020872865	7.24	0.686907020872865	7.24	0.686907020872865	5.27	|	5.47379210419979	10.94	5.59	5.36	2.05	2.27	-2.68	0.62	|	100	99.983875	0.162	2.95955704776776	2.95955704776776	1.9986144507765	0.864646464646464
99	Bachia_panoplia	AMNH_R64876		Gymnophthalmidae		Lactertoidea	2	1	extant	|	8	p2	|	0.804	0.398	0.78	3.337	0.448	99.871	0.289	0.091	0.398	|	3.3	4.95	8.89	0.843453510436433	8.89	0.843453510436433	8.89	0.843453510436433	5.27	|	5.47379210419979	10.94	5.59	5.36	1.65	2.27	-2.68	-1.03	|	99.871	99.983875	0.289	5.27970362225236	5.27970362225236	1.9986144507765	0.864646464646464
99	Bachia_panoplia	AMNH_R64876		Gymnophthalmidae		Lactertoidea	2	1	extant	|	9	end	|										|					10.54	1	10.54	1	5.27	|	5.47379210419979				1.65				|	99.871	99.983875	0.289		5.27970362225236	1.9986144507765	0.864646464646464
[truncated: 2 more columns]
